# Supplementary material for: Intracellular Modulation, Extracellular Disposal and Serum Increase of MiR-150 Mark Lymphocyte Activation
Source: PLoS One. 2013 Sep 26;8(9):e75348. doi: 10.1371/journal.pone.0075348 (PMC3805464; doi:10.1371/journal.pone.0075348)
Supplement: Table S1 — miRNA serum compartmentalization. Raw data (Ct values) for miRNAs profiled by Applied Biosystems Stem-loop RT-qPCR from the three reported groups: nanovesicles purified by differential centrifugation (pellet at 110000Xg), total serum and supernatants from the centrifugation at 110000Xg (soluble fraction) from sera of 3 different individuals. Data are from one of two independent experiments that gave comparable results. (TXT) [file pone.0075348.s001.txt]

	TotalSerum 1	TotalSerum 2	TotalSerum 3	Nanovesicles 1	Nanovesicles 2	Nanovesicles 3	SolubleFraction 1	SolubleFraction 2	SolubleFraction 3
ath-miR159a-4373390	24.3344225	25.592525	25.5423155	22.557049	23.151857	22.5507845	26.226512	26.0889875	25.453499
dme-miR-7-000268	Undetermined	Undetermined	Undetermined	Undetermined	Undetermined	Undetermined	Undetermined	Undetermined	Undetermined
has-miR-1305-002867	Undetermined	Undetermined	Undetermined	Undetermined	12.596364	Undetermined	10.889427	Undetermined	Undetermined
has-miR-155-4395459	30.263508	30.942842	30.003477	Undetermined	Undetermined	Undetermined	Undetermined	Undetermined	Undetermined
hsa-let-7a-4373169	Undetermined	Undetermined	Undetermined	Undetermined	Undetermined	Undetermined	Undetermined	Undetermined	Undetermined
hsa-let-7a#-002307	Undetermined	Undetermined	Undetermined	Undetermined	Undetermined	Undetermined	Undetermined	Undetermined	Undetermined
hsa-let-7b-4395446	25.71451	27.810167	28.490244	Undetermined	Undetermined	Undetermined	Undetermined	Undetermined	Undetermined
hsa-let-7b#-002404	Undetermined	Undetermined	Undetermined	Undetermined	Undetermined	Undetermined	Undetermined	Undetermined	Undetermined
hsa-let-7c-4373167	31.39429	32.361397	Undetermined	Undetermined	Undetermined	Undetermined	32.174007	Undetermined	Undetermined
hsa-let-7c#-002405	Undetermined	Undetermined	Undetermined	Undetermined	Undetermined	Undetermined	Undetermined	Undetermined	Undetermined
hsa-let-7d-4395394	27.845736	28.21584	27.84929	28.914467	30.062714	29.357327	Undetermined	Undetermined	Undetermined
hsa-let-7e-4395517	26.591742	27.046158	28.4138	27.618248	28.710281	27.68866	Undetermined	Undetermined	Undetermined
hsa-let-7e#-002407	Undetermined	Undetermined	Undetermined	Undetermined	Undetermined	Undetermined	Undetermined	Undetermined	Undetermined
hsa-let-7f-1#-002417	Undetermined	Undetermined	Undetermined	Undetermined	Undetermined	Undetermined	Undetermined	Undetermined	Undetermined
hsa-let-7f-2#-002418	Undetermined	Undetermined	Undetermined	Undetermined	Undetermined	Undetermined	Undetermined	Undetermined	Undetermined
hsa-let-7f-4373164	Undetermined	Undetermined	Undetermined	Undetermined	Undetermined	Undetermined	Undetermined	Undetermined	Undetermined
hsa-let-7g-4395393	29.109653	29.81064	29.655903	31.11465	31.705324	Undetermined	Undetermined	Undetermined	Undetermined
hsa-let-7g#-002118	Undetermined	Undetermined	Undetermined	Undetermined	Undetermined	Undetermined	Undetermined	Undetermined	Undetermined
hsa-let-7i#-002172	Undetermined	Undetermined	Undetermined	Undetermined	Undetermined	Undetermined	Undetermined	Undetermined	Undetermined
hsa-miR-1-4395333	Undetermined	Undetermined	Undetermined	Undetermined	Undetermined	Undetermined	Undetermined	Undetermined	Undetermined
hsa-miR-100-4373160	Undetermined	Undetermined	Undetermined	Undetermined	Undetermined	Undetermined	Undetermined	Undetermined	Undetermined
hsa-miR-100#-002142	Undetermined	Undetermined	Undetermined	Undetermined	Undetermined	Undetermined	Undetermined	Undetermined	Undetermined
hsa-miR-101-4395364	30.178658	Undetermined	Undetermined	Undetermined	Undetermined	Undetermined	Undetermined	Undetermined	Undetermined
hsa-miR-101#-002143	Undetermined	Undetermined	Undetermined	Undetermined	Undetermined	Undetermined	Undetermined	Undetermined	Undetermined
hsa-miR-103-4373158	28.944754	34.11701	29.937298	Undetermined	33.523815	Undetermined	Undetermined	Undetermined	Undetermined
hsa-miR-105-4395278	Undetermined	Undetermined	Undetermined	Undetermined	Undetermined	Undetermined	Undetermined	Undetermined	Undetermined
hsa-miR-105#-002168	Undetermined	Undetermined	Undetermined	Undetermined	Undetermined	Undetermined	Undetermined	Undetermined	Undetermined
hsa-miR-106a-4395280	21.818136	23.227736	23.03474	24.835684	26.259895	25.873425	25.240034	26.303894	25.801888
hsa-miR-106a#-002170	Undetermined	Undetermined	Undetermined	Undetermined	Undetermined	Undetermined	Undetermined	Undetermined	Undetermined
hsa-miR-106b-4373155	26.7524	27.527267	28.707869	29.475443	29.289598	29.409204	31.5541	31.79248	31.07289
hsa-miR-106b#-002380	Undetermined	Undetermined	Undetermined	Undetermined	Undetermined	Undetermined	Undetermined	Undetermined	Undetermined
hsa-miR-107-4373154	Undetermined	Undetermined	31.797497	Undetermined	Undetermined	Undetermined	Undetermined	Undetermined	Undetermined
hsa-miR-10a-4373153	Undetermined	Undetermined	Undetermined	31.33049	Undetermined	Undetermined	Undetermined	Undetermined	32.34613
hsa-miR-10a#-002288	Undetermined	Undetermined	Undetermined	Undetermined	Undetermined	Undetermined	Undetermined	Undetermined	Undetermined
hsa-miR-10b-4395329	Undetermined	Undetermined	Undetermined	Undetermined	Undetermined	Undetermined	Undetermined	Undetermined	Undetermined
hsa-miR-10b#-002315	Undetermined	32.85691	32.57836	Undetermined	Undetermined	Undetermined	Undetermined	Undetermined	Undetermined
hsa-miR-1178-002777	Undetermined	Undetermined	Undetermined	Undetermined	Undetermined	Undetermined	Undetermined	Undetermined	Undetermined
hsa-miR-1179-002776	Undetermined	Undetermined	Undetermined	Undetermined	Undetermined	Undetermined	Undetermined	Undetermined	Undetermined
hsa-miR-1180-002847	Undetermined	Undetermined	33.927704	Undetermined	Undetermined	Undetermined	Undetermined	Undetermined	Undetermined
hsa-miR-1182-002830	Undetermined	Undetermined	Undetermined	Undetermined	Undetermined	Undetermined	Undetermined	Undetermined	Undetermined
hsa-miR-1183-002841	Undetermined	Undetermined	Undetermined	Undetermined	Undetermined	Undetermined	Undetermined	Undetermined	Undetermined
hsa-miR-1184-002842	Undetermined	Undetermined	Undetermined	Undetermined	Undetermined	Undetermined	Undetermined	Undetermined	Undetermined
hsa-miR-1197-002810	Undetermined	Undetermined	Undetermined	Undetermined	Undetermined	Undetermined	Undetermined	Undetermined	Undetermined
hsa-miR-1200-002829	Undetermined	Undetermined	Undetermined	Undetermined	Undetermined	Undetermined	Undetermined	Undetermined	Undetermined
hsa-miR-1201-002781	32.926086	Undetermined	Undetermined	Undetermined	Undetermined	Undetermined	Undetermined	Undetermined	Undetermined
hsa-miR-1203-002877	Undetermined	Undetermined	Undetermined	Undetermined	Undetermined	Undetermined	Undetermined	Undetermined	Undetermined
hsa-miR-1204-002872	Undetermined	Undetermined	Undetermined	Undetermined	Undetermined	Undetermined	Undetermined	Undetermined	Undetermined
hsa-miR-1205-002778	Undetermined	Undetermined	Undetermined	Undetermined	Undetermined	Undetermined	Undetermined	Undetermined	Undetermined
hsa-miR-1206-002878	Undetermined	Undetermined	Undetermined	Undetermined	Undetermined	Undetermined	Undetermined	Undetermined	Undetermined
hsa-miR-1208-002880	Undetermined	Undetermined	Undetermined	Undetermined	Undetermined	Undetermined	Undetermined	Undetermined	Undetermined
hsa-miR-122-4395356	26.890017	28.197786	27.664228	Undetermined	Undetermined	Undetermined	28.876167	Undetermined	29.667696
hsa-miR-122#-002130	Undetermined	Undetermined	Undetermined	Undetermined	Undetermined	Undetermined	Undetermined	Undetermined	Undetermined
hsa-miR-1224-3P-002752	Undetermined	Undetermined	Undetermined	Undetermined	Undetermined	Undetermined	Undetermined	Undetermined	Undetermined
hsa-miR-1225-3P-002766	Undetermined	Undetermined	Undetermined	Undetermined	Undetermined	Undetermined	Undetermined	Undetermined	Undetermined
hsa-miR-1226#-002758	Undetermined	Undetermined	Undetermined	Undetermined	Undetermined	Undetermined	Undetermined	Undetermined	Undetermined
hsa-miR-1227-002769	Undetermined	Undetermined	Undetermined	Undetermined	Undetermined	Undetermined	Undetermined	Undetermined	Undetermined
hsa-miR-1228#-002763	Undetermined	Undetermined	Undetermined	Undetermined	Undetermined	Undetermined	Undetermined	Undetermined	Undetermined
hsa-miR-1233-002768	Undetermined	Undetermined	Undetermined	Undetermined	Undetermined	Undetermined	Undetermined	Undetermined	Undetermined
hsa-miR-1236-002761	Undetermined	Undetermined	Undetermined	Undetermined	Undetermined	Undetermined	Undetermined	Undetermined	Undetermined
hsa-miR-1238-002927	Undetermined	Undetermined	Undetermined	Undetermined	Undetermined	Undetermined	Undetermined	Undetermined	Undetermined
hsa-miR-124-4373295	Undetermined	Undetermined	Undetermined	Undetermined	Undetermined	Undetermined	Undetermined	Undetermined	Undetermined
hsa-miR-124#-002197	Undetermined	Undetermined	Undetermined	Undetermined	Undetermined	Undetermined	Undetermined	Undetermined	Undetermined
hsa-miR-1243-002854	Undetermined	Undetermined	Undetermined	Undetermined	Undetermined	Undetermined	Undetermined	Undetermined	Undetermined
hsa-miR-1244-002791	Undetermined	Undetermined	Undetermined	Undetermined	Undetermined	Undetermined	Undetermined	Undetermined	Undetermined
hsa-miR-1245-002823	Undetermined	Undetermined	Undetermined	Undetermined	Undetermined	Undetermined	Undetermined	Undetermined	Undetermined
hsa-miR-1247-002893	Undetermined	31.030338	Undetermined	Undetermined	Undetermined	Undetermined	Undetermined	Undetermined	Undetermined
hsa-miR-1248-002870	Undetermined	Undetermined	Undetermined	Undetermined	Undetermined	Undetermined	Undetermined	Undetermined	Undetermined
hsa-miR-1249-002868	Undetermined	Undetermined	35.42083	Undetermined	Undetermined	Undetermined	Undetermined	Undetermined	Undetermined
hsa-miR-1250-002887	Undetermined	Undetermined	Undetermined	Undetermined	Undetermined	Undetermined	Undetermined	Undetermined	Undetermined
hsa-miR-1251-002820	Undetermined	Undetermined	Undetermined	Undetermined	Undetermined	Undetermined	Undetermined	Undetermined	Undetermined
hsa-miR-1252-002860	Undetermined	Undetermined	Undetermined	Undetermined	Undetermined	Undetermined	Undetermined	Undetermined	Undetermined
hsa-miR-1253-002894	Undetermined	Undetermined	Undetermined	Undetermined	Undetermined	Undetermined	Undetermined	Undetermined	Undetermined
hsa-miR-1254-002818	Undetermined	Undetermined	Undetermined	Undetermined	Undetermined	Undetermined	Undetermined	Undetermined	Undetermined
hsa-miR-1255A-002805	Undetermined	Undetermined	Undetermined	Undetermined	Undetermined	Undetermined	Undetermined	Undetermined	Undetermined
hsa-miR-1255B-002801	32.785522	Undetermined	Undetermined	Undetermined	Undetermined	Undetermined	Undetermined	Undetermined	Undetermined
hsa-miR-1256-002850	Undetermined	Undetermined	Undetermined	Undetermined	Undetermined	Undetermined	Undetermined	Undetermined	Undetermined
hsa-miR-1257-002910	Undetermined	Undetermined	Undetermined	Undetermined	Undetermined	Undetermined	Undetermined	Undetermined	Undetermined
hsa-miR-1259-002796	Undetermined	Undetermined	Undetermined	Undetermined	Undetermined	Undetermined	Undetermined	Undetermined	Undetermined
hsa-miR-125a-3p-4395310	Undetermined	Undetermined	Undetermined	Undetermined	Undetermined	Undetermined	Undetermined	Undetermined	Undetermined
hsa-miR-125a-5p-4395309	30.043076	32.191555	30.618282	Undetermined	Undetermined	Undetermined	Undetermined	Undetermined	Undetermined
hsa-miR-125b-1#-002378	Undetermined	Undetermined	Undetermined	Undetermined	Undetermined	Undetermined	Undetermined	Undetermined	Undetermined
hsa-miR-125b-2#-002158	Undetermined	Undetermined	Undetermined	Undetermined	Undetermined	Undetermined	Undetermined	Undetermined	Undetermined
hsa-miR-125b-4373148	30.16262	31.96763	30.859001	Undetermined	Undetermined	Undetermined	Undetermined	31.52695	Undetermined
hsa-miR-126-4395339	23.955296	24.191284	23.94759	26.093994	26.48749	26.071024	29.497509	28.972727	29.897892
hsa-miR-126#-000451	24.816364	24.922699	25.800959	27.153296	26.061243	27.65448	28.998184	28.798306	29.932259
hsa-miR-1260-002896	28.408998	28.862364	28.199709	Undetermined	Undetermined	Undetermined	Undetermined	Undetermined	Undetermined
hsa-miR-1262-002852	Undetermined	Undetermined	Undetermined	Undetermined	Undetermined	Undetermined	Undetermined	Undetermined	Undetermined
hsa-miR-1263-002784	Undetermined	Undetermined	Undetermined	Undetermined	Undetermined	Undetermined	Undetermined	Undetermined	Undetermined
hsa-miR-1264-002799	Undetermined	Undetermined	Undetermined	Undetermined	Undetermined	Undetermined	Undetermined	Undetermined	Undetermined
hsa-miR-1265-002790	Undetermined	Undetermined	Undetermined	Undetermined	Undetermined	Undetermined	Undetermined	Undetermined	Undetermined
hsa-miR-1267-002885	Undetermined	Undetermined	Undetermined	Undetermined	Undetermined	Undetermined	Undetermined	Undetermined	Undetermined
hsa-miR-1269-002789	Undetermined	Undetermined	Undetermined	Undetermined	Undetermined	Undetermined	Undetermined	Undetermined	Undetermined
hsa-miR-127-3p-4373147	29.110798	29.515762	27.899755	30.742182	Undetermined	Undetermined	Undetermined	Undetermined	Undetermined
hsa-miR-127-5p-4395340	Undetermined	Undetermined	Undetermined	Undetermined	Undetermined	Undetermined	Undetermined	Undetermined	Undetermined
hsa-miR-1270-002807	Undetermined	Undetermined	Undetermined	Undetermined	Undetermined	Undetermined	Undetermined	Undetermined	Undetermined
hsa-miR-1271-002779	Undetermined	Undetermined	33.21807	Undetermined	Undetermined	Undetermined	Undetermined	Undetermined	Undetermined
hsa-miR-1272-002845	Undetermined	Undetermined	Undetermined	Undetermined	Undetermined	Undetermined	Undetermined	Undetermined	Undetermined
hsa-miR-1274A-002883	26.427118	27.131804	26.207771	28.727198	29.549324	30.37119	29.004557	30.469902	28.877226
hsa-miR-1274B-002884	20.203926	21.440006	20.457062	23.930435	24.717016	25.080645	22.89737	24.359875	22.819126
hsa-miR-1275-002840	Undetermined	Undetermined	Undetermined	Undetermined	Undetermined	32.89566	Undetermined	Undetermined	Undetermined
hsa-miR-1276-002843	Undetermined	Undetermined	Undetermined	Undetermined	Undetermined	Undetermined	Undetermined	Undetermined	Undetermined
hsa-miR-1278-002851	Undetermined	Undetermined	Undetermined	Undetermined	Undetermined	Undetermined	Undetermined	Undetermined	Undetermined
hsa-miR-128-4395327	31.285492	31.418667	31.881159	31.39604	Undetermined	Undetermined	Undetermined	Undetermined	Undetermined
hsa-miR-1282-002803	Undetermined	Undetermined	Undetermined	Undetermined	Undetermined	Undetermined	Undetermined	Undetermined	Undetermined
hsa-miR-1283-002890	Undetermined	Undetermined	Undetermined	Undetermined	Undetermined	Undetermined	Undetermined	Undetermined	Undetermined
hsa-miR-1284-002903	Undetermined	Undetermined	Undetermined	Undetermined	Undetermined	Undetermined	Undetermined	Undetermined	Undetermined
hsa-miR-1285-002822	Undetermined	Undetermined	Undetermined	Undetermined	Undetermined	Undetermined	Undetermined	Undetermined	Undetermined
hsa-miR-1286-002773	Undetermined	Undetermined	Undetermined	Undetermined	Undetermined	Undetermined	Undetermined	Undetermined	Undetermined
hsa-miR-1288-002832	Undetermined	Undetermined	Undetermined	Undetermined	Undetermined	Undetermined	Undetermined	Undetermined	Undetermined
hsa-miR-1289-002871	Undetermined	Undetermined	Undetermined	Undetermined	Undetermined	Undetermined	Undetermined	Undetermined	Undetermined
hsa-miR-129-3p-4373297	Undetermined	Undetermined	Undetermined	Undetermined	Undetermined	Undetermined	Undetermined	Undetermined	Undetermined
hsa-miR-129-5p-4373171	Undetermined	Undetermined	Undetermined	Undetermined	Undetermined	Undetermined	Undetermined	Undetermined	Undetermined
hsa-miR-129#-002298	Undetermined	Undetermined	Undetermined	Undetermined	Undetermined	Undetermined	Undetermined	Undetermined	Undetermined
hsa-miR-1290-002863	27.103764	27.70937	26.941866	32.963326	33.0358	30.71515	28.041399	30.053284	30.817207
hsa-miR-1291-002838	Undetermined	Undetermined	Undetermined	Undetermined	Undetermined	Undetermined	Undetermined	Undetermined	Undetermined
hsa-miR-1292-002824	Undetermined	Undetermined	Undetermined	Undetermined	Undetermined	Undetermined	Undetermined	Undetermined	Undetermined
hsa-miR-1293-002905	Undetermined	Undetermined	Undetermined	Undetermined	Undetermined	Undetermined	Undetermined	Undetermined	Undetermined
hsa-miR-1294-002785	Undetermined	Undetermined	Undetermined	Undetermined	Undetermined	Undetermined	Undetermined	Undetermined	Undetermined
hsa-miR-1296-002908	Undetermined	Undetermined	Undetermined	Undetermined	Undetermined	Undetermined	Undetermined	Undetermined	Undetermined
hsa-miR-1298-002861	Undetermined	Undetermined	Undetermined	Undetermined	Undetermined	Undetermined	Undetermined	Undetermined	Undetermined
hsa-miR-1300-002902	Undetermined	Undetermined	Undetermined	Undetermined	Undetermined	Undetermined	Undetermined	Undetermined	Undetermined
hsa-miR-1301-002827	Undetermined	Undetermined	Undetermined	Undetermined	Undetermined	Undetermined	Undetermined	Undetermined	Undetermined
hsa-miR-1302-002901	Undetermined	Undetermined	Undetermined	Undetermined	Undetermined	Undetermined	Undetermined	Undetermined	Undetermined
hsa-miR-1303-002792	Undetermined	Undetermined	Undetermined	Undetermined	Undetermined	Undetermined	Undetermined	Undetermined	Undetermined
hsa-miR-1304-002874	Undetermined	Undetermined	Undetermined	Undetermined	Undetermined	Undetermined	Undetermined	Undetermined	Undetermined
hsa-miR-130a-4373145	29.2925	30.651936	30.74193	Undetermined	Undetermined	Undetermined	34.37722	Undetermined	33.646694
hsa-miR-130a#-002131	Undetermined	Undetermined	Undetermined	Undetermined	Undetermined	Undetermined	Undetermined	Undetermined	Undetermined
hsa-miR-130b-4373144	29.909462	31.503542	30.755228	Undetermined	Undetermined	Undetermined	Undetermined	31.681952	Undetermined
hsa-miR-130b#-002114	Undetermined	Undetermined	Undetermined	Undetermined	Undetermined	Undetermined	Undetermined	Undetermined	Undetermined
hsa-miR-132-4373143	29.336428	Undetermined	29.652582	Undetermined	33.822643	Undetermined	32.839325	Undetermined	32.179623
hsa-miR-132#-002132	Undetermined	Undetermined	Undetermined	Undetermined	Undetermined	Undetermined	Undetermined	Undetermined	Undetermined
hsa-miR-1324-002815	Undetermined	Undetermined	Undetermined	Undetermined	Undetermined	Undetermined	Undetermined	Undetermined	Undetermined
hsa-miR-133a-4395357	32.38662	29.510813	31.42663	Undetermined	Undetermined	Undetermined	Undetermined	Undetermined	Undetermined
hsa-miR-133b-4395358	Undetermined	Undetermined	Undetermined	36.55838	Undetermined	Undetermined	Undetermined	Undetermined	Undetermined
hsa-miR-134-4373299	Undetermined	Undetermined	32.443382	Undetermined	Undetermined	Undetermined	Undetermined	Undetermined	Undetermined
hsa-miR-135a-4373140	Undetermined	Undetermined	Undetermined	Undetermined	Undetermined	Undetermined	Undetermined	Undetermined	Undetermined
hsa-miR-135b-4395372	Undetermined	Undetermined	Undetermined	Undetermined	Undetermined	Undetermined	Undetermined	Undetermined	Undetermined
hsa-miR-135b#-002159	Undetermined	Undetermined	Undetermined	Undetermined	Undetermined	Undetermined	Undetermined	Undetermined	Undetermined
hsa-miR-136-4373173	Undetermined	Undetermined	Undetermined	Undetermined	Undetermined	35.665077	Undetermined	Undetermined	Undetermined
hsa-miR-136#-002100	Undetermined	Undetermined	Undetermined	Undetermined	Undetermined	Undetermined	Undetermined	Undetermined	Undetermined
hsa-miR-137-4373301	Undetermined	Undetermined	Undetermined	Undetermined	Undetermined	Undetermined	Undetermined	Undetermined	Undetermined
hsa-miR-138-2#-002144	Undetermined	Undetermined	Undetermined	Undetermined	Undetermined	Undetermined	Undetermined	Undetermined	Undetermined
hsa-miR-138-4395395	Undetermined	Undetermined	Undetermined	30.1155	Undetermined	Undetermined	Undetermined	Undetermined	Undetermined
hsa-miR-139-3p-4395424	Undetermined	Undetermined	32.153778	Undetermined	Undetermined	Undetermined	Undetermined	Undetermined	Undetermined
hsa-miR-139-5p-4395400	28.778524	Undetermined	Undetermined	Undetermined	Undetermined	Undetermined	Undetermined	Undetermined	Undetermined
hsa-miR-140-3p-4395345	30.75545	33.19906	32.453835	34.905605	33.39821	34.60185	Undetermined	Undetermined	Undetermined
hsa-miR-140-5p-4373374	27.428482	27.83696	27.202583	31.13289	31.73869	32.43544	30.182985	Undetermined	30.883865
hsa-miR-141-4373137	Undetermined	Undetermined	32.969128	Undetermined	Undetermined	Undetermined	Undetermined	Undetermined	Undetermined
hsa-miR-141#-002145	Undetermined	Undetermined	Undetermined	Undetermined	Undetermined	Undetermined	Undetermined	Undetermined	Undetermined
hsa-miR-142-3p-4373136	25.669884	26.109432	25.728779	27.06989	28.281929	27.242992	Undetermined	Undetermined	Undetermined
hsa-miR-142-5p-4395359	28.521494	29.785637	30.129677	32.001087	Undetermined	Undetermined	31.505625	Undetermined	Undetermined
hsa-miR-143-4395360	31.466343	30.191082	30.927317	Undetermined	Undetermined	Undetermined	Undetermined	Undetermined	Undetermined
hsa-miR-143#-002146	Undetermined	Undetermined	Undetermined	Undetermined	Undetermined	Undetermined	Undetermined	Undetermined	Undetermined
hsa-miR-144-002676	Undetermined	Undetermined	Undetermined	Undetermined	Undetermined	Undetermined	Undetermined	Undetermined	Undetermined
hsa-miR-144#-002148	29.142479	30.883423	29.682161	29.086773	31.789574	30.529823	33.700527	Undetermined	Undetermined
hsa-miR-145-4395389	28.328733	27.890928	27.1999	34.200874	34.466854	33.771397	Undetermined	Undetermined	Undetermined
hsa-miR-145#-002149	Undetermined	Undetermined	Undetermined	Undetermined	Undetermined	Undetermined	Undetermined	Undetermined	Undetermined
hsa-miR-146a-4373132	23.731901	24.019894	24.583998	28.55876	28.345514	27.708359	28.158049	27.340693	28.671524
hsa-miR-146a#-002163	Undetermined	Undetermined	Undetermined	Undetermined	Undetermined	Undetermined	Undetermined	Undetermined	Undetermined
hsa-miR-146b-3p-4395472	Undetermined	Undetermined	Undetermined	Undetermined	Undetermined	Undetermined	Undetermined	Undetermined	Undetermined
hsa-miR-146b-5p-4373178	27.040255	28.44278	27.413292	31.880962	31.820534	Undetermined	Undetermined	33.192802	Undetermined
hsa-miR-147-4373131	Undetermined	Undetermined	Undetermined	Undetermined	Undetermined	Undetermined	Undetermined	Undetermined	Undetermined
hsa-miR-147b-4395373	Undetermined	Undetermined	Undetermined	Undetermined	Undetermined	Undetermined	Undetermined	Undetermined	Undetermined
hsa-miR-148a-4373130	29.250648	29.091772	31.86962	30.688623	Undetermined	Undetermined	Undetermined	31.507816	Undetermined
hsa-miR-148a#-002134	Undetermined	Undetermined	Undetermined	Undetermined	Undetermined	Undetermined	Undetermined	Undetermined	Undetermined
hsa-miR-148b-4373129	31.102627	Undetermined	30.800247	Undetermined	Undetermined	Undetermined	31.009321	Undetermined	Undetermined
hsa-miR-148b#-002160	Undetermined	Undetermined	Undetermined	Undetermined	Undetermined	Undetermined	Undetermined	Undetermined	Undetermined
hsa-miR-149-4395366	Undetermined	Undetermined	Undetermined	Undetermined	Undetermined	Undetermined	Undetermined	Undetermined	Undetermined
hsa-miR-149#-002164	Undetermined	Undetermined	Undetermined	Undetermined	Undetermined	Undetermined	Undetermined	Undetermined	Undetermined
hsa-miR-150-4373127	23.823893	24.553905	25.85803	25.729311	28.179249	28.11452	30.162521	31.11434	31.26846
hsa-miR-151-3p-002254	26.553373	27.771421	26.466133	31.788517	31.132284	Undetermined	31.368265	30.901426	29.96917
hsa-miR-151-5P-002642	31.446028	33.614872	33.292583	34.451515	36.65072	Undetermined	Undetermined	Undetermined	Undetermined
hsa-miR-152-4395170	29.944447	32.933575	30.824633	31.098656	Undetermined	Undetermined	Undetermined	Undetermined	Undetermined
hsa-miR-153-4373305	Undetermined	Undetermined	Undetermined	Undetermined	Undetermined	Undetermined	Undetermined	Undetermined	Undetermined
hsa-miR-154-4373270	Undetermined	Undetermined	Undetermined	Undetermined	Undetermined	Undetermined	Undetermined	Undetermined	Undetermined
hsa-miR-154#-000478	Undetermined	Undetermined	Undetermined	Undetermined	Undetermined	Undetermined	Undetermined	Undetermined	Undetermined
hsa-miR-155#-002287	Undetermined	Undetermined	Undetermined	Undetermined	Undetermined	Undetermined	Undetermined	Undetermined	Undetermined
hsa-miR-15a-4373123	Undetermined	Undetermined	Undetermined	Undetermined	Undetermined	Undetermined	Undetermined	Undetermined	Undetermined
hsa-miR-15a#-002419	Undetermined	Undetermined	Undetermined	Undetermined	Undetermined	Undetermined	Undetermined	Undetermined	Undetermined
hsa-miR-15b-4373122	26.295835	29.100372	28.283192	30.433252	Undetermined	Undetermined	Undetermined	Undetermined	Undetermined
hsa-miR-15b#-002173	Undetermined	Undetermined	Undetermined	Undetermined	Undetermined	Undetermined	Undetermined	Undetermined	Undetermined
hsa-miR-16-1#-002420	33.48221	Undetermined	Undetermined	Undetermined	Undetermined	Undetermined	Undetermined	Undetermined	Undetermined
hsa-miR-16-2#-002171	Undetermined	Undetermined	Undetermined	Undetermined	Undetermined	Undetermined	Undetermined	Undetermined	Undetermined
hsa-miR-16-4373121	21.425085	25.302465	25.073906	26.823599	29.292505	27.19735	24.437183	26.843014	26.69623
hsa-miR-17-4395419	21.30615	23.595346	23.496094	25.005589	26.608484	25.773054	24.470608	26.05969	26.260908
hsa-miR-17#-002421	Undetermined	Undetermined	Undetermined	Undetermined	Undetermined	Undetermined	Undetermined	Undetermined	Undetermined
hsa-miR-181a-2#-002317	Undetermined	Undetermined	Undetermined	Undetermined	Undetermined	Undetermined	Undetermined	Undetermined	Undetermined
hsa-miR-181a-4373117	31.20118	29.980455	34.045624	Undetermined	Undetermined	Undetermined	Undetermined	Undetermined	Undetermined
hsa-miR-181c-4373115	Undetermined	Undetermined	Undetermined	Undetermined	Undetermined	Undetermined	Undetermined	Undetermined	Undetermined
hsa-miR-181c#-002333	Undetermined	Undetermined	Undetermined	Undetermined	Undetermined	Undetermined	Undetermined	Undetermined	Undetermined
hsa-miR-182-4395445	Undetermined	Undetermined	Undetermined	Undetermined	Undetermined	Undetermined	Undetermined	Undetermined	Undetermined
hsa-miR-182#-000483	Undetermined	Undetermined	Undetermined	Undetermined	Undetermined	Undetermined	Undetermined	Undetermined	Undetermined
hsa-miR-1825-002907	29.961338	Undetermined	Undetermined	30.68766	Undetermined	Undetermined	29.86721	30.53277	30.44661
hsa-miR-1826-002873	Undetermined	Undetermined	Undetermined	Undetermined	Undetermined	Undetermined	Undetermined	Undetermined	Undetermined
hsa-miR-183-4395380	Undetermined	Undetermined	Undetermined	Undetermined	Undetermined	Undetermined	Undetermined	Undetermined	Undetermined
hsa-miR-183#-002270	Undetermined	Undetermined	Undetermined	Undetermined	Undetermined	Undetermined	Undetermined	Undetermined	Undetermined
hsa-miR-184-4373113	Undetermined	Undetermined	Undetermined	Undetermined	Undetermined	Undetermined	Undetermined	Undetermined	Undetermined
hsa-miR-185-4395382	26.8388	31.804274	30.342667	Undetermined	Undetermined	Undetermined	33.44954	32.556896	27.862965
hsa-miR-185#-002104	Undetermined	Undetermined	Undetermined	Undetermined	Undetermined	Undetermined	Undetermined	Undetermined	Undetermined
hsa-miR-186-4395396	24.785185	25.69529	26.057117	27.806509	25.199602	27.339851	27.106916	26.478468	Undetermined
hsa-miR-186#-002105	Undetermined	Undetermined	Undetermined	Undetermined	Undetermined	Undetermined	Undetermined	Undetermined	Undetermined
hsa-miR-187-4373307	Undetermined	Undetermined	Undetermined	Undetermined	Undetermined	Undetermined	Undetermined	Undetermined	Undetermined
hsa-miR-188-3p-4395217	Undetermined	Undetermined	Undetermined	Undetermined	Undetermined	Undetermined	Undetermined	Undetermined	Undetermined
hsa-miR-18a-4395533	28.88906	Undetermined	30.282309	Undetermined	Undetermined	Undetermined	Undetermined	Undetermined	Undetermined
hsa-miR-18a#-002423	30.440166	Undetermined	Undetermined	Undetermined	Undetermined	Undetermined	Undetermined	Undetermined	Undetermined
hsa-miR-18b-4395328	Undetermined	Undetermined	Undetermined	Undetermined	Undetermined	Undetermined	Undetermined	Undetermined	Undetermined
hsa-miR-18b#-002310	Undetermined	Undetermined	Undetermined	Undetermined	Undetermined	Undetermined	Undetermined	Undetermined	Undetermined
hsa-miR-190-4373110	Undetermined	Undetermined	Undetermined	Undetermined	Undetermined	Undetermined	Undetermined	Undetermined	Undetermined
hsa-miR-190b-002263	Undetermined	Undetermined	Undetermined	Undetermined	Undetermined	32.328224	Undetermined	36.607353	34.640892
hsa-miR-191-4395410	23.496134	24.336073	23.792168	29.776037	32.602222	31.192837	31.221115	Undetermined	35.417416
hsa-miR-191#-002678	33.289032	Undetermined	35.789097	Undetermined	Undetermined	Undetermined	Undetermined	Undetermined	Undetermined
hsa-miR-192-4373108	26.595917	28.045464	27.493114	29.187803	Undetermined	Undetermined	26.91403	29.590466	28.910576
hsa-miR-192#-002272	Undetermined	Undetermined	33.351654	Undetermined	Undetermined	Undetermined	Undetermined	Undetermined	Undetermined
hsa-miR-193a-3p-4395361	Undetermined	Undetermined	Undetermined	Undetermined	Undetermined	Undetermined	Undetermined	Undetermined	Undetermined
hsa-miR-193a-5p-4395392	27.675076	28.407164	28.1286	32.70523	Undetermined	32.61515	29.06211	33.86482	30.436253
hsa-miR-193b-4395478	30.260267	31.723585	30.232855	Undetermined	Undetermined	Undetermined	32.052147	Undetermined	32.13091
hsa-miR-193b#-002366	Undetermined	Undetermined	Undetermined	Undetermined	Undetermined	Undetermined	Undetermined	Undetermined	Undetermined
hsa-miR-194-4373106	28.681301	29.722494	Undetermined	Undetermined	Undetermined	Undetermined	Undetermined	Undetermined	Undetermined
hsa-miR-194#-002379	Undetermined	Undetermined	Undetermined	Undetermined	Undetermined	Undetermined	Undetermined	Undetermined	Undetermined
hsa-miR-195-4373105	26.326637	29.03473	28.31041	29.278006	33.137486	30.519014	28.70411	32.48184	31.00945
hsa-miR-195#-002107	Undetermined	Undetermined	Undetermined	Undetermined	Undetermined	Undetermined	Undetermined	Undetermined	Undetermined
hsa-miR-196a#-002336	Undetermined	Undetermined	Undetermined	Undetermined	Undetermined	Undetermined	Undetermined	Undetermined	Undetermined
hsa-miR-196b-4395326	Undetermined	Undetermined	34.678703	Undetermined	Undetermined	Undetermined	Undetermined	Undetermined	Undetermined
hsa-miR-197-4373102	24.96204	25.448866	25.40791	30.993921	Undetermined	32.08857	30.344816	30.404287	29.660097
hsa-miR-198-4395384	Undetermined	Undetermined	Undetermined	34.980103	Undetermined	Undetermined	Undetermined	Undetermined	Undetermined
hsa-miR-199a-3p-4395415	26.424494	26.74167	27.475048	30.357027	Undetermined	30.396688	30.540306	28.587996	Undetermined
hsa-miR-199a-5p-4373272	Undetermined	Undetermined	Undetermined	Undetermined	Undetermined	Undetermined	Undetermined	Undetermined	Undetermined
hsa-miR-199b-5p-4373100	32.343273	Undetermined	Undetermined	Undetermined	Undetermined	Undetermined	Undetermined	Undetermined	Undetermined
hsa-miR-19a-4373099	25.156944	27.102638	27.024845	29.963175	30.93034	30.89993	28.555758	29.320572	29.965261
hsa-miR-19a#-002424	Undetermined	Undetermined	Undetermined	Undetermined	Undetermined	Undetermined	Undetermined	Undetermined	Undetermined
hsa-miR-19b-1#-002425	33.697887	35.05728	Undetermined	31.92247	33.666367	33.81106	Undetermined	33.044952	35.79995
hsa-miR-19b-4373098	19.718475	22.248873	22.795496	27.389565	29.256945	28.22457	24.630728	26.481972	25.556683
hsa-miR-200a-4378069	Undetermined	Undetermined	Undetermined	Undetermined	Undetermined	Undetermined	Undetermined	Undetermined	Undetermined
hsa-miR-200a#-001011	Undetermined	Undetermined	Undetermined	Undetermined	Undetermined	Undetermined	Undetermined	Undetermined	Undetermined
hsa-miR-200b-4395362	Undetermined	Undetermined	Undetermined	Undetermined	Undetermined	Undetermined	Undetermined	Undetermined	Undetermined
hsa-miR-200b#-002274	Undetermined	Undetermined	Undetermined	Undetermined	Undetermined	Undetermined	Undetermined	Undetermined	Undetermined
hsa-miR-200c-4395411	32.620174	Undetermined	32.53005	Undetermined	Undetermined	Undetermined	Undetermined	Undetermined	Undetermined
hsa-miR-200c#-002286	Undetermined	Undetermined	Undetermined	Undetermined	Undetermined	Undetermined	Undetermined	Undetermined	Undetermined
hsa-miR-202-4395474	Undetermined	Undetermined	Undetermined	Undetermined	Undetermined	32.884655	Undetermined	Undetermined	Undetermined
hsa-miR-202#-002362	Undetermined	Undetermined	Undetermined	Undetermined	Undetermined	Undetermined	Undetermined	Undetermined	Undetermined
hsa-miR-203-4373095	Undetermined	32.010384	31.692436	Undetermined	Undetermined	31.458323	Undetermined	Undetermined	Undetermined
hsa-miR-204-4373094	Undetermined	33.798004	Undetermined	Undetermined	Undetermined	Undetermined	Undetermined	Undetermined	Undetermined
hsa-miR-205-4373093	Undetermined	Undetermined	Undetermined	Undetermined	Undetermined	Undetermined	Undetermined	Undetermined	Undetermined
hsa-miR-206-000510	Undetermined	Undetermined	Undetermined	Undetermined	Undetermined	Undetermined	Undetermined	Undetermined	Undetermined
hsa-miR-208-4373091	Undetermined	Undetermined	Undetermined	Undetermined	Undetermined	Undetermined	Undetermined	Undetermined	Undetermined
hsa-miR-208b-4395401	Undetermined	Undetermined	Undetermined	Undetermined	Undetermined	Undetermined	Undetermined	Undetermined	Undetermined
hsa-miR-20a-4373286	22.753624	25.344679	24.75781	24.897602	27.527575	25.754171	24.809803	27.3119	27.058336
hsa-miR-20a#-002437	Undetermined	32.29634	Undetermined	Undetermined	Undetermined	Undetermined	Undetermined	Undetermined	Undetermined
hsa-miR-20b-4373263	24.860327	27.716805	26.652914	28.455143	30.27676	30.450628	28.15345	29.8182	29.859013
hsa-miR-20b#-002311	Undetermined	Undetermined	Undetermined	Undetermined	Undetermined	Undetermined	Undetermined	Undetermined	Undetermined
hsa-miR-21-4373090	26.008385	26.704428	27.665524	29.254251	30.982515	31.295242	30.760075	29.975304	30.449667
hsa-miR-21#-002438	Undetermined	Undetermined	Undetermined	Undetermined	Undetermined	Undetermined	Undetermined	Undetermined	Undetermined
hsa-miR-210-4373089	Undetermined	Undetermined	Undetermined	Undetermined	Undetermined	Undetermined	Undetermined	Undetermined	Undetermined
hsa-miR-211-4373088	Undetermined	Undetermined	Undetermined	Undetermined	Undetermined	Undetermined	Undetermined	Undetermined	Undetermined
hsa-miR-212-4373087	Undetermined	Undetermined	28.657036	Undetermined	Undetermined	30.765818	Undetermined	Undetermined	32.800175
hsa-miR-213-000516	Undetermined	Undetermined	30.982737	Undetermined	Undetermined	Undetermined	Undetermined	Undetermined	Undetermined
hsa-miR-214-4395417	Undetermined	Undetermined	Undetermined	Undetermined	Undetermined	Undetermined	Undetermined	Undetermined	Undetermined
hsa-miR-214#-002293	Undetermined	Undetermined	Undetermined	Undetermined	Undetermined	Undetermined	Undetermined	Undetermined	Undetermined
hsa-miR-215-4373084	32.01758	Undetermined	Undetermined	Undetermined	Undetermined	Undetermined	Undetermined	Undetermined	Undetermined
hsa-miR-216a-4395331	Undetermined	Undetermined	Undetermined	Undetermined	Undetermined	Undetermined	Undetermined	Undetermined	Undetermined
hsa-miR-216b-4395437	Undetermined	Undetermined	Undetermined	Undetermined	Undetermined	Undetermined	Undetermined	Undetermined	Undetermined
hsa-miR-217-4395448	Undetermined	Undetermined	Undetermined	Undetermined	Undetermined	Undetermined	Undetermined	Undetermined	Undetermined
hsa-miR-218-1#-002094	Undetermined	Undetermined	Undetermined	Undetermined	Undetermined	Undetermined	Undetermined	Undetermined	Undetermined
hsa-miR-218-2#-002294	Undetermined	Undetermined	Undetermined	Undetermined	Undetermined	Undetermined	Undetermined	Undetermined	Undetermined
hsa-miR-218-4373081	31.490805	33.136784	Undetermined	35.07237	33.384605	31.342588	33.53355	34.000095	31.899752
hsa-miR-219-1-3p-4395206	Undetermined	Undetermined	Undetermined	Undetermined	Undetermined	Undetermined	Undetermined	Undetermined	Undetermined
hsa-miR-219-2-3p-4395501	Undetermined	Undetermined	Undetermined	Undetermined	Undetermined	Undetermined	Undetermined	Undetermined	Undetermined
hsa-miR-219-5p-4373080	Undetermined	Undetermined	Undetermined	Undetermined	Undetermined	Undetermined	Undetermined	Undetermined	Undetermined
hsa-miR-22-4373079	Undetermined	Undetermined	Undetermined	Undetermined	Undetermined	Undetermined	Undetermined	Undetermined	Undetermined
hsa-miR-22#-002301	31.815248	Undetermined	32.649292	Undetermined	Undetermined	Undetermined	Undetermined	Undetermined	Undetermined
hsa-miR-220-4373078	Undetermined	Undetermined	Undetermined	Undetermined	Undetermined	Undetermined	Undetermined	Undetermined	Undetermined
hsa-miR-220b-4395317	29.023413	Undetermined	31.048964	Undetermined	Undetermined	Undetermined	33.057312	Undetermined	Undetermined
hsa-miR-220c-4395322	Undetermined	Undetermined	Undetermined	Undetermined	Undetermined	Undetermined	Undetermined	Undetermined	Undetermined
hsa-miR-221-4373077	25.590952	26.53787	26.505354	28.306936	Undetermined	28.3113	30.936104	30.855543	Undetermined
hsa-miR-221#-002096	Undetermined	Undetermined	Undetermined	Undetermined	Undetermined	Undetermined	Undetermined	Undetermined	Undetermined
hsa-miR-222-4395387	22.624683	23.95219	23.879799	26.384876	27.119808	26.744194	27.05653	27.868261	27.925262
hsa-miR-222#-002097	Undetermined	Undetermined	Undetermined	Undetermined	Undetermined	Undetermined	Undetermined	Undetermined	Undetermined
hsa-miR-223-4395406	17.896736	19.170202	18.504612	22.551956	23.92247	23.166971	21.311886	21.893671	21.509909
hsa-miR-223#-002098	30.759909	30.288036	30.116947	Undetermined	Undetermined	Undetermined	33.322643	Undetermined	32.28087
hsa-miR-224-4395210	Undetermined	Undetermined	Undetermined	Undetermined	Undetermined	Undetermined	Undetermined	Undetermined	Undetermined
hsa-miR-23a-4373074	Undetermined	Undetermined	Undetermined	Undetermined	Undetermined	Undetermined	Undetermined	Undetermined	Undetermined
hsa-miR-23a#-002439	Undetermined	Undetermined	36.896057	Undetermined	37.18613	Undetermined	33.088726	Undetermined	Undetermined
hsa-miR-23b-4373073	Undetermined	Undetermined	Undetermined	Undetermined	Undetermined	Undetermined	Undetermined	Undetermined	Undetermined
hsa-miR-23b#-002126	Undetermined	Undetermined	Undetermined	Undetermined	Undetermined	Undetermined	Undetermined	Undetermined	Undetermined
hsa-miR-24-1#-002440	Undetermined	Undetermined	Undetermined	Undetermined	Undetermined	Undetermined	Undetermined	Undetermined	Undetermined
hsa-miR-24-2#-002441	Undetermined	Undetermined	Undetermined	Undetermined	Undetermined	Undetermined	Undetermined	Undetermined	Undetermined
hsa-miR-24-4373072	22.853685	23.757614	23.764984	27.299805	27.221872	27.238548	26.612143	26.675163	26.657791
hsa-miR-25-4373071	24.92049	27.933102	26.9908	29.492271	30.78131	29.49074	28.384115	Undetermined	27.82791
hsa-miR-25#-002442	Undetermined	Undetermined	35.7866	Undetermined	Undetermined	Undetermined	Undetermined	Undetermined	Undetermined
hsa-miR-26a-1#-002443	Undetermined	Undetermined	Undetermined	Undetermined	Undetermined	Undetermined	Undetermined	Undetermined	Undetermined
hsa-miR-26a-2#-002115	Undetermined	Undetermined	Undetermined	Undetermined	Undetermined	Undetermined	Undetermined	Undetermined	Undetermined
hsa-miR-26a-4395166	26.146084	27.104763	26.306496	29.342241	29.157593	28.03808	32.2556	30.414871	31.503536
hsa-miR-26b-4395167	26.395554	28.019533	27.76313	27.940788	29.534367	28.296972	Undetermined	Undetermined	29.337431
hsa-miR-26b#-002444	31.057816	32.487915	32.074677	Undetermined	Undetermined	Undetermined	Undetermined	Undetermined	Undetermined
hsa-miR-27a-4373287	27.872509	28.593554	27.683283	Undetermined	30.670794	Undetermined	30.76429	Undetermined	Undetermined
hsa-miR-27a#-002445	Undetermined	33.92469	Undetermined	Undetermined	Undetermined	Undetermined	Undetermined	Undetermined	Undetermined
hsa-miR-27b-4373068	29.125774	30.527716	30.670906	29.67781	Undetermined	Undetermined	Undetermined	Undetermined	Undetermined
hsa-miR-27b#-002174	Undetermined	Undetermined	Undetermined	Undetermined	Undetermined	Undetermined	Undetermined	Undetermined	Undetermined
hsa-miR-28-3p-4395557	27.487272	28.521616	27.632868	29.721695	30.542925	29.519398	Undetermined	30.157127	31.193932
hsa-miR-28-5p-4373067	30.482994	30.937994	28.924938	30.77275	Undetermined	Undetermined	Undetermined	Undetermined	Undetermined
hsa-miR-296-3p-4395212	Undetermined	Undetermined	Undetermined	Undetermined	Undetermined	Undetermined	Undetermined	Undetermined	Undetermined
hsa-miR-296-5p-4373066	29.509617	32.761166	31.106867	Undetermined	Undetermined	Undetermined	32.75185	Undetermined	Undetermined
hsa-miR-298-4395301	Undetermined	Undetermined	Undetermined	Undetermined	Undetermined	Undetermined	Undetermined	Undetermined	Undetermined
hsa-miR-299-3p-4373189	Undetermined	Undetermined	Undetermined	Undetermined	Undetermined	Undetermined	Undetermined	Undetermined	Undetermined
hsa-miR-299-5p-4373188	Undetermined	Undetermined	Undetermined	Undetermined	Undetermined	Undetermined	Undetermined	Undetermined	Undetermined
hsa-miR-29a-4395223	29.512331	29.421726	29.272322	Undetermined	34.82421	35.90707	Undetermined	Undetermined	30.75199
hsa-miR-29a#-002447	Undetermined	Undetermined	Undetermined	Undetermined	Undetermined	Undetermined	Undetermined	Undetermined	Undetermined
hsa-miR-29b-1#-002165	Undetermined	Undetermined	Undetermined	Undetermined	Undetermined	Undetermined	Undetermined	Undetermined	Undetermined
hsa-miR-29b-2#-002166	Undetermined	Undetermined	Undetermined	Undetermined	Undetermined	Undetermined	Undetermined	Undetermined	Undetermined
hsa-miR-29b-4373288	Undetermined	Undetermined	Undetermined	Undetermined	Undetermined	Undetermined	Undetermined	Undetermined	Undetermined
hsa-miR-29c-4395171	30.772411	32.557125	31.82033	Undetermined	Undetermined	33.585304	31.921381	Undetermined	33.455067
hsa-miR-301a-4373064	34.206394	Undetermined	32.57107	35.327698	Undetermined	36.010254	Undetermined	Undetermined	Undetermined
hsa-miR-301b-4395503	31.935158	Undetermined	Undetermined	Undetermined	Undetermined	Undetermined	Undetermined	Undetermined	Undetermined
hsa-miR-302a-4378070	Undetermined	Undetermined	Undetermined	Undetermined	Undetermined	Undetermined	Undetermined	Undetermined	Undetermined
hsa-miR-302a#-002381	Undetermined	Undetermined	Undetermined	Undetermined	Undetermined	Undetermined	Undetermined	Undetermined	Undetermined
hsa-miR-302b-4378071	Undetermined	Undetermined	Undetermined	Undetermined	Undetermined	Undetermined	Undetermined	Undetermined	Undetermined
hsa-miR-302b#-002119	Undetermined	Undetermined	Undetermined	Undetermined	Undetermined	Undetermined	Undetermined	Undetermined	Undetermined
hsa-miR-302c-4378072	24.979834	25.661705	Undetermined	25.974379	24.52246	Undetermined	24.424194	24.600685	25.346348
hsa-miR-302c#-000534	Undetermined	Undetermined	Undetermined	Undetermined	Undetermined	Undetermined	Undetermined	Undetermined	Undetermined
hsa-miR-302d-000535	Undetermined	Undetermined	Undetermined	Undetermined	Undetermined	Undetermined	Undetermined	Undetermined	Undetermined
hsa-miR-302d#-002120	Undetermined	Undetermined	Undetermined	Undetermined	Undetermined	Undetermined	Undetermined	Undetermined	Undetermined
hsa-miR-30a-3p-000416	Undetermined	Undetermined	31.16624	32.363342	Undetermined	Undetermined	Undetermined	Undetermined	Undetermined
hsa-miR-30a-5p-000417	26.105759	28.466217	26.833136	30.664341	31.228188	29.924677	28.994019	30.248684	29.351902
hsa-miR-30b-4373290	24.731043	25.727118	25.003212	28.463526	27.884607	28.160967	31.430534	Undetermined	Undetermined
hsa-miR-30b#-002129	Undetermined	Undetermined	Undetermined	Undetermined	Undetermined	Undetermined	Undetermined	Undetermined	Undetermined
hsa-miR-30c-1#-002108	Undetermined	Undetermined	Undetermined	Undetermined	Undetermined	Undetermined	Undetermined	Undetermined	Undetermined
hsa-miR-30c-2#-002110	Undetermined	Undetermined	Undetermined	Undetermined	Undetermined	Undetermined	Undetermined	Undetermined	Undetermined
hsa-miR-30c-4373060	24.16136	25.042627	24.62304	27.1396	28.649965	27.615847	29.693502	31.792305	Undetermined
hsa-miR-30d-000420	28.00896	31.1499	29.333109	Undetermined	Undetermined	33.51107	38.086597	Undetermined	32.764267
hsa-miR-30d#-002305	Undetermined	Undetermined	Undetermined	Undetermined	Undetermined	Undetermined	Undetermined	Undetermined	Undetermined
hsa-miR-30e-3p-000422	29.708757	29.718216	29.575073	32.270157	31.67361	Undetermined	Undetermined	31.569296	32.07398
hsa-miR-31-4395390	Undetermined	Undetermined	Undetermined	Undetermined	Undetermined	Undetermined	Undetermined	Undetermined	Undetermined
hsa-miR-31#-002113	Undetermined	Undetermined	Undetermined	Undetermined	Undetermined	Undetermined	Undetermined	Undetermined	Undetermined
hsa-miR-32-4395220	Undetermined	Undetermined	Undetermined	Undetermined	Undetermined	Undetermined	Undetermined	Undetermined	Undetermined
hsa-miR-32#-002111	Undetermined	Undetermined	Undetermined	Undetermined	Undetermined	Undetermined	Undetermined	Undetermined	Undetermined
hsa-miR-320-4395388	24.34737	25.721193	24.92352	28.536684	29.755163	30.580198	28.502493	29.285698	28.394297
hsa-miR-320B-002844	32.482567	Undetermined	31.045929	31.97292	Undetermined	Undetermined	Undetermined	Undetermined	Undetermined
hsa-miR-323-3p-4395338	29.562496	29.849705	29.416616	29.16167	29.979797	30.896776	29.850574	29.68741	30.181484
hsa-miR-324-3p-4395272	28.975857	Undetermined	30.894747	Undetermined	Undetermined	34.225853	Undetermined	31.895664	31.84241
hsa-miR-324-5p-4373052	29.550444	Undetermined	Undetermined	Undetermined	Undetermined	Undetermined	Undetermined	Undetermined	Undetermined
hsa-miR-325-4373051	Undetermined	Undetermined	Undetermined	Undetermined	Undetermined	Undetermined	Undetermined	Undetermined	Undetermined
hsa-miR-326-4373050	Undetermined	Undetermined	Undetermined	Undetermined	Undetermined	Undetermined	Undetermined	Undetermined	Undetermined
hsa-miR-328-4373049	24.334797	24.737997	24.566921	30.824327	32.10728	29.826813	28.64802	29.234638	29.254932
hsa-miR-329-4373191	Undetermined	Undetermined	Undetermined	Undetermined	Undetermined	Undetermined	Undetermined	Undetermined	Undetermined
hsa-miR-330-3p-4373047	34.89656	35.834488	33.420715	Undetermined	Undetermined	Undetermined	Undetermined	Undetermined	Undetermined
hsa-miR-330-5p-4395341	Undetermined	Undetermined	Undetermined	Undetermined	Undetermined	Undetermined	Undetermined	Undetermined	Undetermined
hsa-miR-331-3p-4373046	26.545172	26.79372	26.780928	33.704853	30.335817	31.771864	29.924082	Undetermined	Undetermined
hsa-miR-331-5p-4395344	Undetermined	Undetermined	Undetermined	Undetermined	Undetermined	Undetermined	Undetermined	Undetermined	Undetermined
hsa-miR-335-4373045	27.606064	28.652182	28.73608	32.650097	Undetermined	Undetermined	30.49151	Undetermined	Undetermined
hsa-miR-335#-002185	Undetermined	Undetermined	Undetermined	Undetermined	Undetermined	Undetermined	Undetermined	Undetermined	Undetermined
hsa-miR-337-3p-002157	Undetermined	Undetermined	Undetermined	Undetermined	Undetermined	Undetermined	Undetermined	Undetermined	Undetermined
hsa-miR-337-5p-4395267	Undetermined	Undetermined	Undetermined	Undetermined	Undetermined	Undetermined	Undetermined	Undetermined	Undetermined
hsa-miR-338-3p-4395363	Undetermined	Undetermined	Undetermined	Undetermined	Undetermined	Undetermined	Undetermined	Undetermined	Undetermined
hsa-miR-338-5P-002658	28.854681	28.868193	28.694584	29.456573	30.76282	32.33133	29.84815	30.197224	30.383783
hsa-miR-339-3p-4395295	29.437782	31.819498	30.474487	Undetermined	31.923296	Undetermined	Undetermined	Undetermined	32.20488
hsa-miR-339-5p-4395368	Undetermined	Undetermined	Undetermined	Undetermined	Undetermined	Undetermined	Undetermined	Undetermined	Undetermined
hsa-miR-33a-002135	Undetermined	Undetermined	Undetermined	Undetermined	Undetermined	Undetermined	Undetermined	Undetermined	Undetermined
hsa-miR-33a#-002136	Undetermined	Undetermined	Undetermined	Undetermined	Undetermined	Undetermined	Undetermined	Undetermined	Undetermined
hsa-miR-33b-4395196	Undetermined	Undetermined	Undetermined	Undetermined	Undetermined	Undetermined	Undetermined	Undetermined	Undetermined
hsa-miR-340-4395369	29.828526	31.187523	29.783379	Undetermined	Undetermined	Undetermined	Undetermined	Undetermined	Undetermined
hsa-miR-340#-002259	29.566713	30.226475	31.803535	Undetermined	Undetermined	32.076813	Undetermined	Undetermined	Undetermined
hsa-miR-342-3p-4395371	25.114353	25.61089	27.07654	30.976467	32.352467	32.510803	31.981049	31.209583	32.05321
hsa-miR-342-5p-4395258	Undetermined	Undetermined	Undetermined	Undetermined	Undetermined	Undetermined	Undetermined	Undetermined	Undetermined
hsa-miR-345-4395297	28.282982	28.689854	29.623423	Undetermined	34.51048	34.745373	Undetermined	Undetermined	31.119638
hsa-miR-346-4373038	Undetermined	Undetermined	Undetermined	Undetermined	Undetermined	30.234837	Undetermined	Undetermined	Undetermined
hsa-miR-34a-4395168	31.404661	Undetermined	30.798634	Undetermined	31.436184	Undetermined	Undetermined	32.128216	Undetermined
hsa-miR-34a#-002316	Undetermined	Undetermined	Undetermined	Undetermined	Undetermined	Undetermined	Undetermined	Undetermined	Undetermined
hsa-miR-34b-000427	Undetermined	Undetermined	Undetermined	Undetermined	Undetermined	Undetermined	Undetermined	Undetermined	Undetermined
hsa-miR-34b-002102	Undetermined	Undetermined	Undetermined	Undetermined	Undetermined	Undetermined	Undetermined	Undetermined	Undetermined
hsa-miR-34c-5p-4373036	Undetermined	Undetermined	Undetermined	Undetermined	Undetermined	Undetermined	Undetermined	Undetermined	Undetermined
hsa-miR-361-3p-002116	Undetermined	Undetermined	Undetermined	Undetermined	Undetermined	Undetermined	Undetermined	Undetermined	Undetermined
hsa-miR-361-5p-4373035	31.868008	31.893015	32.2214	Undetermined	Undetermined	Undetermined	Undetermined	Undetermined	33.91561
hsa-miR-362-3p-4395228	Undetermined	Undetermined	Undetermined	Undetermined	Undetermined	Undetermined	Undetermined	Undetermined	Undetermined
hsa-miR-362-5p-4378092	Undetermined	Undetermined	31.964046	Undetermined	Undetermined	Undetermined	Undetermined	Undetermined	Undetermined
hsa-miR-363-4378090	Undetermined	31.877722	31.292109	Undetermined	31.095724	Undetermined	Undetermined	Undetermined	Undetermined
hsa-miR-363#-001283	Undetermined	Undetermined	Undetermined	Undetermined	Undetermined	Undetermined	Undetermined	Undetermined	Undetermined
hsa-miR-365-4373194	32.629036	Undetermined	32.90017	Undetermined	Undetermined	Undetermined	35.2327	Undetermined	35.234814
hsa-miR-367-4373034	Undetermined	Undetermined	Undetermined	Undetermined	Undetermined	Undetermined	Undetermined	Undetermined	Undetermined
hsa-miR-367#-002121	Undetermined	Undetermined	Undetermined	Undetermined	Undetermined	Undetermined	Undetermined	Undetermined	Undetermined
hsa-miR-369-3p-4373032	Undetermined	Undetermined	Undetermined	Undetermined	Undetermined	Undetermined	Undetermined	Undetermined	Undetermined
hsa-miR-369-5p-4373195	Undetermined	Undetermined	Undetermined	Undetermined	Undetermined	Undetermined	Undetermined	Undetermined	Undetermined
hsa-miR-370-4395386	Undetermined	Undetermined	30.956312	Undetermined	Undetermined	Undetermined	Undetermined	Undetermined	Undetermined
hsa-miR-371-3p-4395235	Undetermined	Undetermined	Undetermined	Undetermined	Undetermined	Undetermined	Undetermined	Undetermined	Undetermined
hsa-miR-372-4373029	Undetermined	Undetermined	Undetermined	Undetermined	Undetermined	Undetermined	Undetermined	Undetermined	Undetermined
hsa-miR-373-4378073	Undetermined	Undetermined	Undetermined	Undetermined	Undetermined	Undetermined	Undetermined	Undetermined	Undetermined
hsa-miR-374a-4373028	27.595259	29.665792	28.861595	29.717957	34.659298	29.848576	Undetermined	Undetermined	Undetermined
hsa-miR-374a#-002125	Undetermined	Undetermined	Undetermined	Undetermined	Undetermined	Undetermined	Undetermined	Undetermined	Undetermined
hsa-miR-374b-4381045	27.067253	27.812204	27.042234	Undetermined	Undetermined	Undetermined	Undetermined	Undetermined	Undetermined
hsa-miR-374b#-002391	Undetermined	Undetermined	Undetermined	Undetermined	Undetermined	Undetermined	Undetermined	Undetermined	Undetermined
hsa-miR-375-4373027	29.697203	30.909735	29.785923	Undetermined	Undetermined	Undetermined	Undetermined	Undetermined	30.397875
hsa-miR-376a-4373026	32.812775	Undetermined	33.20597	Undetermined	Undetermined	Undetermined	Undetermined	32.520203	Undetermined
hsa-miR-376a#-002127	Undetermined	Undetermined	Undetermined	Undetermined	Undetermined	Undetermined	Undetermined	Undetermined	Undetermined
hsa-miR-376b-4373196	Undetermined	Undetermined	Undetermined	Undetermined	Undetermined	Undetermined	Undetermined	Undetermined	Undetermined
hsa-miR-376c-4395233	32.582375	31.667128	31.66926	Undetermined	Undetermined	Undetermined	33.885468	Undetermined	Undetermined
hsa-miR-377-4373025	Undetermined	Undetermined	Undetermined	Undetermined	Undetermined	Undetermined	Undetermined	Undetermined	Undetermined
hsa-miR-377#-002128	Undetermined	Undetermined	Undetermined	Undetermined	Undetermined	Undetermined	Undetermined	Undetermined	Undetermined
hsa-miR-378-000567	Undetermined	Undetermined	33.651836	Undetermined	Undetermined	Undetermined	Undetermined	35.741432	Undetermined
hsa-miR-378-002243	30.149128	30.72539	30.279514	33.02529	33.217655	30.80326	32.942123	32.56816	32.777565
hsa-miR-379-4373349	Undetermined	Undetermined	Undetermined	Undetermined	Undetermined	Undetermined	Undetermined	Undetermined	Undetermined
hsa-miR-380-4373022	Undetermined	Undetermined	Undetermined	Undetermined	Undetermined	Undetermined	Undetermined	Undetermined	Undetermined
hsa-miR-380-5p-000570	Undetermined	Undetermined	Undetermined	Undetermined	Undetermined	Undetermined	Undetermined	Undetermined	Undetermined
hsa-miR-381-4373020	Undetermined	Undetermined	Undetermined	Undetermined	Undetermined	Undetermined	Undetermined	Undetermined	Undetermined
hsa-miR-382-4373019	Undetermined	Undetermined	Undetermined	Undetermined	Undetermined	Undetermined	Undetermined	Undetermined	Undetermined
hsa-miR-383-4373018	Undetermined	Undetermined	Undetermined	Undetermined	Undetermined	Undetermined	Undetermined	Undetermined	Undetermined
hsa-miR-384-4373017	Undetermined	Undetermined	Undetermined	Undetermined	Undetermined	Undetermined	Undetermined	Undetermined	Undetermined
hsa-miR-409-3p-002332	26.513294	29.210682	26.241663	Undetermined	Undetermined	Undetermined	Undetermined	Undetermined	Undetermined
hsa-miR-409-5p-4395442	Undetermined	Undetermined	Undetermined	Undetermined	Undetermined	Undetermined	Undetermined	Undetermined	Undetermined
hsa-miR-410-4378093	Undetermined	Undetermined	Undetermined	Undetermined	Undetermined	Undetermined	Undetermined	Undetermined	Undetermined
hsa-miR-411-4381013	Undetermined	Undetermined	31.703527	Undetermined	Undetermined	Undetermined	Undetermined	Undetermined	Undetermined
hsa-miR-411#-002238	Undetermined	Undetermined	Undetermined	Undetermined	Undetermined	Undetermined	Undetermined	Undetermined	Undetermined
hsa-miR-412-4373199	Undetermined	Undetermined	Undetermined	Undetermined	Undetermined	Undetermined	Undetermined	Undetermined	Undetermined
hsa-miR-422a-4395408	37.671764	Undetermined	Undetermined	Undetermined	Undetermined	Undetermined	Undetermined	Undetermined	Undetermined
hsa-miR-423-5p-4395451	29.30202	30.755188	28.734528	Undetermined	Undetermined	Undetermined	32.690964	Undetermined	32.6031
hsa-miR-424-4373201	19.934057	20.940834	20.916231	24.264965	25.327738	Undetermined	23.60832	24.232248	24.271837
hsa-miR-424#-002309	Undetermined	Undetermined	Undetermined	Undetermined	Undetermined	Undetermined	Undetermined	Undetermined	Undetermined
hsa-miR-425-4380926	26.31002	26.805576	27.793894	30.835339	Undetermined	Undetermined	Undetermined	Undetermined	Undetermined
hsa-miR-425#-002302	Undetermined	30.201408	30.893106	Undetermined	Undetermined	Undetermined	Undetermined	Undetermined	Undetermined
hsa-miR-429-4373203	Undetermined	Undetermined	Undetermined	Undetermined	Undetermined	Undetermined	Undetermined	Undetermined	Undetermined
hsa-miR-431-4395173	Undetermined	Undetermined	Undetermined	Undetermined	Undetermined	Undetermined	Undetermined	Undetermined	Undetermined
hsa-miR-431#-002312	Undetermined	Undetermined	Undetermined	Undetermined	Undetermined	Undetermined	Undetermined	Undetermined	Undetermined
hsa-miR-432-001026	32.270306	29.756771	29.90569	32.525	30.403542	Undetermined	Undetermined	35.07439	31.035734
hsa-miR-432#-001027	Undetermined	Undetermined	Undetermined	Undetermined	Undetermined	Undetermined	Undetermined	Undetermined	Undetermined
hsa-miR-433-4373205	Undetermined	28.735455	Undetermined	Undetermined	Undetermined	Undetermined	Undetermined	Undetermined	Undetermined
hsa-miR-448-4373206	Undetermined	Undetermined	Undetermined	Undetermined	Undetermined	Undetermined	Undetermined	Undetermined	Undetermined
hsa-miR-449a-4373207	Undetermined	Undetermined	Undetermined	Undetermined	Undetermined	Undetermined	Undetermined	Undetermined	Undetermined
hsa-miR-449b-4381011	Undetermined	Undetermined	Undetermined	Undetermined	Undetermined	Undetermined	Undetermined	Undetermined	Undetermined
hsa-miR-450a-4395414	Undetermined	Undetermined	Undetermined	Undetermined	Undetermined	Undetermined	Undetermined	Undetermined	Undetermined
hsa-miR-450b-3p-4395319	Undetermined	Undetermined	Undetermined	Undetermined	Undetermined	Undetermined	Undetermined	Undetermined	Undetermined
hsa-miR-450b-5p-4395318	Undetermined	Undetermined	Undetermined	Undetermined	Undetermined	Undetermined	Undetermined	Undetermined	Undetermined
hsa-miR-451-4373360	21.92446	25.847837	24.700174	25.043049	26.952234	26.6806	24.336592	27.182117	25.838064
hsa-miR-452-4395440	Undetermined	Undetermined	Undetermined	Undetermined	Undetermined	Undetermined	Undetermined	Undetermined	Undetermined
hsa-miR-452#-002330	Undetermined	Undetermined	Undetermined	Undetermined	Undetermined	Undetermined	Undetermined	Undetermined	Undetermined
hsa-miR-453-4395429	Undetermined	Undetermined	Undetermined	Undetermined	Undetermined	Undetermined	Undetermined	Undetermined	Undetermined
hsa-miR-454-4395434	27.396275	29.339695	30.481989	28.746244	30.340506	Undetermined	30.630209	Undetermined	Undetermined
hsa-miR-454#-001996	Undetermined	Undetermined	Undetermined	Undetermined	Undetermined	Undetermined	Undetermined	Undetermined	Undetermined
hsa-miR-455-3p-4395355	Undetermined	Undetermined	Undetermined	Undetermined	Undetermined	Undetermined	Undetermined	Undetermined	Undetermined
hsa-miR-455-5p-4378098	Undetermined	Undetermined	Undetermined	Undetermined	Undetermined	Undetermined	Undetermined	Undetermined	Undetermined
hsa-miR-483-3p-002339	29.887701	29.1912	29.43354	Undetermined	Undetermined	Undetermined	Undetermined	Undetermined	Undetermined
hsa-miR-483-5p-4395449	29.36741	29.917513	29.930702	Undetermined	Undetermined	Undetermined	Undetermined	30.433498	Undetermined
hsa-miR-484-4381032	20.915768	22.273962	22.073202	29.54057	Undetermined	27.997574	24.781128	27.247793	27.204592
hsa-miR-485-3p-4378095	30.528366	33.385494	29.35594	32.56485	Undetermined	Undetermined	Undetermined	32.167027	32.632282
hsa-miR-485-5p-4373212	Undetermined	Undetermined	Undetermined	Undetermined	Undetermined	Undetermined	Undetermined	Undetermined	Undetermined
hsa-miR-486-3p-4395204	28.849066	32.713684	30.995417	Undetermined	Undetermined	Undetermined	32.10781	Undetermined	Undetermined
hsa-miR-486-5p-4378096	23.437124	26.853657	25.755747	30.97439	30.970015	31.440714	27.152218	30.48614	28.975967
hsa-miR-487a-4378097	Undetermined	Undetermined	Undetermined	Undetermined	Undetermined	Undetermined	Undetermined	Undetermined	Undetermined
hsa-miR-487b-4378102	Undetermined	Undetermined	31.645739	Undetermined	Undetermined	Undetermined	Undetermined	Undetermined	Undetermined
hsa-miR-488-001106	Undetermined	Undetermined	Undetermined	Undetermined	Undetermined	Undetermined	Undetermined	Undetermined	Undetermined
hsa-miR-488-4395468	Undetermined	Undetermined	Undetermined	Undetermined	Undetermined	Undetermined	Undetermined	Undetermined	Undetermined
hsa-miR-489-4395469	Undetermined	34.633644	Undetermined	Undetermined	Undetermined	Undetermined	Undetermined	Undetermined	31.690453
hsa-miR-490-3p-4373215	Undetermined	Undetermined	Undetermined	Undetermined	Undetermined	Undetermined	Undetermined	Undetermined	Undetermined
hsa-miR-491-3p-4395471	Undetermined	Undetermined	Undetermined	Undetermined	Undetermined	Undetermined	Undetermined	Undetermined	Undetermined
hsa-miR-491-5p-4381053	Undetermined	30.839191	29.342222	Undetermined	Undetermined	Undetermined	Undetermined	Undetermined	Undetermined
hsa-miR-492-4373217	Undetermined	Undetermined	Undetermined	Undetermined	Undetermined	Undetermined	Undetermined	Undetermined	Undetermined
hsa-miR-493-4395475	Undetermined	Undetermined	Undetermined	Undetermined	Undetermined	Undetermined	Undetermined	Undetermined	Undetermined
hsa-miR-494-4395476	31.726208	30.273653	30.941576	Undetermined	Undetermined	Undetermined	Undetermined	31.482971	Undetermined
hsa-miR-495-4381078	Undetermined	30.81972	Undetermined	Undetermined	Undetermined	30.382719	Undetermined	Undetermined	Undetermined
hsa-miR-496-4386771	Undetermined	Undetermined	Undetermined	Undetermined	Undetermined	Undetermined	Undetermined	Undetermined	Undetermined
hsa-miR-497-001043	Undetermined	Undetermined	Undetermined	Undetermined	Undetermined	Undetermined	Undetermined	Undetermined	Undetermined
hsa-miR-497#-002368	Undetermined	Undetermined	Undetermined	Undetermined	Undetermined	Undetermined	Undetermined	Undetermined	Undetermined
hsa-miR-499-3p-4395538	Undetermined	Undetermined	Undetermined	Undetermined	Undetermined	Undetermined	Undetermined	Undetermined	Undetermined
hsa-miR-499-5p-4381047	Undetermined	Undetermined	Undetermined	Undetermined	Undetermined	Undetermined	Undetermined	Undetermined	Undetermined
hsa-miR-500-001046	Undetermined	Undetermined	Undetermined	Undetermined	Undetermined	Undetermined	Undetermined	Undetermined	Undetermined
hsa-miR-500-4395539	Undetermined	Undetermined	Undetermined	Undetermined	Undetermined	Undetermined	Undetermined	31.105263	Undetermined
hsa-miR-501-3p-4395546	Undetermined	Undetermined	33.343792	32.705696	Undetermined	Undetermined	Undetermined	Undetermined	Undetermined
hsa-miR-501-5p-4373226	Undetermined	Undetermined	Undetermined	Undetermined	Undetermined	Undetermined	Undetermined	Undetermined	Undetermined
hsa-miR-502-3p-4395194	33.99968	Undetermined	35.37922	Undetermined	Undetermined	Undetermined	Undetermined	Undetermined	Undetermined
hsa-miR-502-5p-4373227	Undetermined	Undetermined	Undetermined	Undetermined	Undetermined	Undetermined	31.182487	Undetermined	Undetermined
hsa-miR-503-4373228	Undetermined	Undetermined	Undetermined	Undetermined	Undetermined	Undetermined	Undetermined	Undetermined	Undetermined
hsa-miR-504-4395195	Undetermined	Undetermined	Undetermined	Undetermined	Undetermined	Undetermined	Undetermined	Undetermined	Undetermined
hsa-miR-505-4395200	Undetermined	Undetermined	31.626274	Undetermined	Undetermined	Undetermined	Undetermined	Undetermined	Undetermined
hsa-miR-505#-002087	Undetermined	Undetermined	32.760303	Undetermined	Undetermined	Undetermined	Undetermined	Undetermined	Undetermined
hsa-miR-506-4373231	Undetermined	Undetermined	Undetermined	Undetermined	10.894626	Undetermined	Undetermined	Undetermined	Undetermined
hsa-miR-507-4373232	Undetermined	Undetermined	Undetermined	Undetermined	Undetermined	Undetermined	Undetermined	Undetermined	Undetermined
hsa-miR-508-3p-4373233	Undetermined	Undetermined	Undetermined	Undetermined	Undetermined	Undetermined	Undetermined	Undetermined	Undetermined
hsa-miR-508-5p-4395203	Undetermined	Undetermined	Undetermined	Undetermined	Undetermined	Undetermined	Undetermined	Undetermined	Undetermined
hsa-miR-509-3-5p-4395266	Undetermined	Undetermined	Undetermined	Undetermined	Undetermined	Undetermined	Undetermined	Undetermined	Undetermined
hsa-miR-509-5p-4395346	Undetermined	Undetermined	Undetermined	Undetermined	Undetermined	Undetermined	Undetermined	Undetermined	Undetermined
hsa-miR-510-4395352	Undetermined	Undetermined	Undetermined	Undetermined	Undetermined	Undetermined	Undetermined	Undetermined	Undetermined
hsa-miR-511-4373236	Undetermined	Undetermined	Undetermined	Undetermined	Undetermined	Undetermined	Undetermined	Undetermined	Undetermined
hsa-miR-512-3p-4381034	Undetermined	Undetermined	Undetermined	34.14957	Undetermined	Undetermined	Undetermined	Undetermined	Undetermined
hsa-miR-512-5p-4373238	Undetermined	Undetermined	Undetermined	Undetermined	Undetermined	Undetermined	Undetermined	Undetermined	Undetermined
hsa-miR-513-5p-4395201	Undetermined	Undetermined	Undetermined	Undetermined	Undetermined	Undetermined	Undetermined	Undetermined	Undetermined
hsa-miR-513B-002757	Undetermined	Undetermined	Undetermined	Undetermined	Undetermined	Undetermined	Undetermined	Undetermined	Undetermined
hsa-miR-513C-002756	Undetermined	Undetermined	Undetermined	Undetermined	Undetermined	Undetermined	Undetermined	Undetermined	Undetermined
hsa-miR-515-3p-4395480	Undetermined	Undetermined	Undetermined	Undetermined	Undetermined	Undetermined	Undetermined	Undetermined	Undetermined
hsa-miR-515-5p-4373242	Undetermined	Undetermined	Undetermined	Undetermined	Undetermined	Undetermined	Undetermined	Undetermined	Undetermined
hsa-miR-516-3p-001149	Undetermined	Undetermined	Undetermined	Undetermined	Undetermined	Undetermined	Undetermined	Undetermined	Undetermined
hsa-miR-516a-5p-4395527	Undetermined	Undetermined	Undetermined	Undetermined	Undetermined	Undetermined	Undetermined	Undetermined	Undetermined
hsa-miR-516b-4395172	Undetermined	Undetermined	Undetermined	Undetermined	Undetermined	Undetermined	Undetermined	Undetermined	Undetermined
hsa-miR-517#-001113	Undetermined	Undetermined	Undetermined	Undetermined	Undetermined	Undetermined	Undetermined	Undetermined	Undetermined
hsa-miR-517a-4395513	Undetermined	Undetermined	Undetermined	Undetermined	Undetermined	Undetermined	Undetermined	Undetermined	Undetermined
hsa-miR-517b-4373244	Undetermined	Undetermined	Undetermined	Undetermined	Undetermined	Undetermined	Undetermined	Undetermined	Undetermined
hsa-miR-517c-4373264	Undetermined	Undetermined	Undetermined	Undetermined	Undetermined	Undetermined	Undetermined	Undetermined	Undetermined
hsa-miR-518a-3p-4395508	Undetermined	Undetermined	Undetermined	Undetermined	Undetermined	Undetermined	Undetermined	Undetermined	Undetermined
hsa-miR-518a-5p-4395507	Undetermined	Undetermined	Undetermined	Undetermined	33.50906	Undetermined	Undetermined	Undetermined	Undetermined
hsa-miR-518b-4373246	Undetermined	32.603493	Undetermined	Undetermined	Undetermined	Undetermined	Undetermined	Undetermined	Undetermined
hsa-miR-518c-4395512	Undetermined	Undetermined	Undetermined	Undetermined	Undetermined	Undetermined	Undetermined	Undetermined	Undetermined
hsa-miR-518c#-001158	Undetermined	Undetermined	Undetermined	Undetermined	Undetermined	Undetermined	Undetermined	Undetermined	Undetermined
hsa-miR-518d-3p-4373248	Undetermined	Undetermined	Undetermined	Undetermined	Undetermined	Undetermined	Undetermined	Undetermined	Undetermined
hsa-miR-518d-5p-4395500	Undetermined	Undetermined	Undetermined	Undetermined	Undetermined	Undetermined	Undetermined	Undetermined	Undetermined
hsa-miR-518e-4395506	Undetermined	Undetermined	Undetermined	Undetermined	Undetermined	Undetermined	Undetermined	Undetermined	Undetermined
hsa-miR-518e#-002371	Undetermined	Undetermined	Undetermined	Undetermined	Undetermined	Undetermined	Undetermined	Undetermined	Undetermined
hsa-miR-518f-4395499	Undetermined	Undetermined	Undetermined	Undetermined	Undetermined	Undetermined	Undetermined	Undetermined	Undetermined
hsa-miR-518f#-002387	Undetermined	Undetermined	Undetermined	Undetermined	Undetermined	Undetermined	Undetermined	Undetermined	Undetermined
hsa-miR-519a-4395526	Undetermined	Undetermined	Undetermined	Undetermined	Undetermined	Undetermined	Undetermined	Undetermined	Undetermined
hsa-miR-519b-3p-002384	Undetermined	Undetermined	Undetermined	Undetermined	Undetermined	Undetermined	Undetermined	Undetermined	Undetermined
hsa-miR-519c-3p-4373251	Undetermined	Undetermined	Undetermined	Undetermined	Undetermined	Undetermined	Undetermined	Undetermined	Undetermined
hsa-miR-519d-4395514	Undetermined	Undetermined	Undetermined	Undetermined	Undetermined	Undetermined	Undetermined	Undetermined	Undetermined
hsa-miR-519e-4395481	Undetermined	Undetermined	Undetermined	Undetermined	Undetermined	Undetermined	Undetermined	Undetermined	Undetermined
hsa-miR-519e#-001166	Undetermined	Undetermined	Undetermined	Undetermined	Undetermined	Undetermined	Undetermined	Undetermined	Undetermined
hsa-miR-520a-3p-4373268	Undetermined	Undetermined	Undetermined	Undetermined	Undetermined	Undetermined	Undetermined	Undetermined	Undetermined
hsa-miR-520a-5p-4378085	Undetermined	Undetermined	Undetermined	Undetermined	Undetermined	Undetermined	Undetermined	Undetermined	Undetermined
hsa-miR-520b-4373252	Undetermined	Undetermined	35.063515	Undetermined	Undetermined	Undetermined	Undetermined	Undetermined	34.368454
hsa-miR-520c-3p-002400	Undetermined	Undetermined	Undetermined	Undetermined	Undetermined	Undetermined	Undetermined	Undetermined	Undetermined
hsa-miR-520D-3P-002743	Undetermined	Undetermined	Undetermined	Undetermined	Undetermined	Undetermined	Undetermined	Undetermined	Undetermined
hsa-miR-520d-5p-4395504	Undetermined	Undetermined	Undetermined	Undetermined	Undetermined	Undetermined	Undetermined	Undetermined	Undetermined
hsa-miR-520e-4373255	Undetermined	Undetermined	Undetermined	Undetermined	Undetermined	Undetermined	Undetermined	Undetermined	Undetermined
hsa-miR-520f-4373256	Undetermined	Undetermined	Undetermined	Undetermined	Undetermined	Undetermined	Undetermined	Undetermined	Undetermined
hsa-miR-520g-4373257	Undetermined	Undetermined	35.91667	Undetermined	Undetermined	Undetermined	Undetermined	Undetermined	Undetermined
hsa-miR-520h-001170	Undetermined	Undetermined	Undetermined	Undetermined	Undetermined	Undetermined	Undetermined	Undetermined	Undetermined
hsa-miR-521-4373259	Undetermined	Undetermined	Undetermined	Undetermined	Undetermined	Undetermined	Undetermined	Undetermined	Undetermined
hsa-miR-522-4395524	Undetermined	Undetermined	Undetermined	Undetermined	Undetermined	Undetermined	Undetermined	Undetermined	Undetermined
hsa-miR-523-4395497	Undetermined	Undetermined	Undetermined	Undetermined	Undetermined	Undetermined	Undetermined	Undetermined	Undetermined
hsa-miR-524-001173	Undetermined	Undetermined	Undetermined	Undetermined	Undetermined	Undetermined	Undetermined	Undetermined	Undetermined
hsa-miR-524-5p-4395174	Undetermined	Undetermined	Undetermined	Undetermined	Undetermined	Undetermined	Undetermined	Undetermined	Undetermined
hsa-miR-525-3p-4395496	Undetermined	Undetermined	Undetermined	Undetermined	Undetermined	Undetermined	Undetermined	Undetermined	Undetermined
hsa-miR-525-5p-4378088	Undetermined	Undetermined	Undetermined	Undetermined	Undetermined	Undetermined	Undetermined	Undetermined	Undetermined
hsa-miR-526b-4395493	Undetermined	Undetermined	Undetermined	Undetermined	Undetermined	Undetermined	Undetermined	Undetermined	Undetermined
hsa-miR-532-3p-4395466	28.639668	30.246574	30.597324	Undetermined	Undetermined	Undetermined	Undetermined	Undetermined	Undetermined
hsa-miR-532-5p-4380928	27.059591	Undetermined	30.293852	Undetermined	Undetermined	Undetermined	Undetermined	Undetermined	Undetermined
hsa-miR-539-4378103	30.643019	Undetermined	30.203808	30.128365	Undetermined	Undetermined	Undetermined	Undetermined	Undetermined
hsa-miR-541-4395312	Undetermined	Undetermined	Undetermined	Undetermined	Undetermined	Undetermined	Undetermined	Undetermined	Undetermined
hsa-miR-541#-002200	Undetermined	Undetermined	Undetermined	Undetermined	Undetermined	Undetermined	Undetermined	Undetermined	Undetermined
hsa-miR-542-3p-4378101	Undetermined	Undetermined	Undetermined	Undetermined	Undetermined	Undetermined	Undetermined	Undetermined	Undetermined
hsa-miR-542-5p-4395351	Undetermined	Undetermined	Undetermined	Undetermined	Undetermined	Undetermined	Undetermined	Undetermined	Undetermined
hsa-miR-543-002376	Undetermined	Undetermined	31.142237	Undetermined	Undetermined	Undetermined	Undetermined	Undetermined	Undetermined
hsa-miR-544-4395376	Undetermined	Undetermined	Undetermined	Undetermined	Undetermined	Undetermined	Undetermined	Undetermined	Undetermined
hsa-miR-545-4395378	30.811783	Undetermined	Undetermined	Undetermined	Undetermined	Undetermined	Undetermined	Undetermined	Undetermined
hsa-miR-545#-002266	Undetermined	Undetermined	33.383785	Undetermined	Undetermined	Undetermined	Undetermined	Undetermined	Undetermined
hsa-miR-548a-3p-4380948	Undetermined	Undetermined	Undetermined	Undetermined	Undetermined	Undetermined	Undetermined	Undetermined	Undetermined
hsa-miR-548a-5p-4395523	Undetermined	Undetermined	Undetermined	Undetermined	Undetermined	Undetermined	Undetermined	Undetermined	Undetermined
hsa-miR-548b-3p-4380951	Undetermined	Undetermined	Undetermined	Undetermined	Undetermined	Undetermined	Undetermined	Undetermined	Undetermined
hsa-miR-548b-5p-4395519	Undetermined	Undetermined	Undetermined	Undetermined	Undetermined	Undetermined	Undetermined	Undetermined	Undetermined
hsa-miR-548c-3p-4380993	Undetermined	31.781237	33.95043	Undetermined	31.979322	Undetermined	Undetermined	30.890442	Undetermined
hsa-miR-548c-5p-4395540	Undetermined	Undetermined	Undetermined	Undetermined	Undetermined	Undetermined	Undetermined	Undetermined	Undetermined
hsa-miR-548d-3p-4381008	Undetermined	Undetermined	Undetermined	Undetermined	Undetermined	Undetermined	Undetermined	Undetermined	Undetermined
hsa-miR-548d-5p-4395348	Undetermined	Undetermined	Undetermined	Undetermined	Undetermined	Undetermined	Undetermined	Undetermined	Undetermined
hsa-miR-548E-002881	Undetermined	Undetermined	Undetermined	Undetermined	Undetermined	Undetermined	Undetermined	Undetermined	Undetermined
hsa-miR-548G-002879	Undetermined	Undetermined	Undetermined	Undetermined	Undetermined	Undetermined	Undetermined	Undetermined	Undetermined
hsa-miR-548H-002816	Undetermined	Undetermined	Undetermined	Undetermined	Undetermined	Undetermined	Undetermined	Undetermined	Undetermined
hsa-miR-548I-002909	Undetermined	Undetermined	Undetermined	Undetermined	Undetermined	Undetermined	Undetermined	Undetermined	Undetermined
hsa-miR-548J-002783	Undetermined	Undetermined	Undetermined	Undetermined	Undetermined	Undetermined	Undetermined	Undetermined	Undetermined
hsa-miR-548K-002819	Undetermined	Undetermined	Undetermined	Undetermined	Undetermined	Undetermined	Undetermined	Undetermined	Undetermined
hsa-miR-548L-002904	Undetermined	Undetermined	Undetermined	35.08264	Undetermined	Undetermined	Undetermined	Undetermined	Undetermined
hsa-miR-548M-002775	Undetermined	Undetermined	Undetermined	Undetermined	Undetermined	Undetermined	Undetermined	Undetermined	Undetermined
hsa-miR-548N-002888	Undetermined	Undetermined	Undetermined	Undetermined	Undetermined	Undetermined	Undetermined	Undetermined	Undetermined
hsa-miR-548P-002798	Undetermined	Undetermined	Undetermined	Undetermined	Undetermined	Undetermined	Undetermined	Undetermined	Undetermined
hsa-miR-549-001511	Undetermined	Undetermined	Undetermined	Undetermined	Undetermined	Undetermined	Undetermined	Undetermined	Undetermined
hsa-miR-550-001544	Undetermined	Undetermined	Undetermined	Undetermined	Undetermined	Undetermined	Undetermined	Undetermined	Undetermined
hsa-miR-550-002410	33.319004	Undetermined	Undetermined	Undetermined	Undetermined	Undetermined	29.964655	Undetermined	Undetermined
hsa-miR-551a-001519	Undetermined	Undetermined	Undetermined	Undetermined	Undetermined	Undetermined	Undetermined	Undetermined	Undetermined
hsa-miR-551b-4380945	Undetermined	Undetermined	Undetermined	Undetermined	Undetermined	Undetermined	Undetermined	Undetermined	Undetermined
hsa-miR-551b#-002346	Undetermined	Undetermined	Undetermined	Undetermined	Undetermined	Undetermined	Undetermined	Undetermined	Undetermined
hsa-miR-552-001520	Undetermined	Undetermined	Undetermined	Undetermined	Undetermined	Undetermined	Undetermined	Undetermined	Undetermined
hsa-miR-553-001521	Undetermined	Undetermined	Undetermined	Undetermined	Undetermined	Undetermined	Undetermined	Undetermined	Undetermined
hsa-miR-554-001522	Undetermined	Undetermined	Undetermined	Undetermined	Undetermined	Undetermined	Undetermined	Undetermined	Undetermined
hsa-miR-555-001523	Undetermined	Undetermined	Undetermined	Undetermined	Undetermined	Undetermined	Undetermined	Undetermined	Undetermined
hsa-miR-556-3p-4395456	Undetermined	Undetermined	Undetermined	Undetermined	Undetermined	Undetermined	Undetermined	Undetermined	Undetermined
hsa-miR-556-5p-4395455	Undetermined	Undetermined	Undetermined	Undetermined	Undetermined	Undetermined	Undetermined	Undetermined	Undetermined
hsa-miR-557-001525	Undetermined	Undetermined	Undetermined	Undetermined	Undetermined	Undetermined	Undetermined	Undetermined	Undetermined
hsa-miR-558-001526	Undetermined	Undetermined	Undetermined	Undetermined	Undetermined	Undetermined	Undetermined	Undetermined	Undetermined
hsa-miR-559-001527	Undetermined	Undetermined	Undetermined	Undetermined	Undetermined	Undetermined	Undetermined	Undetermined	Undetermined
hsa-miR-561-4380938	Undetermined	Undetermined	Undetermined	Undetermined	Undetermined	Undetermined	Undetermined	Undetermined	Undetermined
hsa-miR-562-001529	Undetermined	Undetermined	Undetermined	Undetermined	Undetermined	Undetermined	Undetermined	Undetermined	Undetermined
hsa-miR-563-001530	Undetermined	Undetermined	9.517445	Undetermined	Undetermined	Undetermined	Undetermined	Undetermined	Undetermined
hsa-miR-564-001531	Undetermined	Undetermined	Undetermined	Undetermined	Undetermined	Undetermined	Undetermined	Undetermined	Undetermined
hsa-miR-566-001533	Undetermined	Undetermined	Undetermined	Undetermined	Undetermined	Undetermined	Undetermined	Undetermined	Undetermined
hsa-miR-567-001534	Undetermined	Undetermined	Undetermined	Undetermined	Undetermined	Undetermined	Undetermined	Undetermined	Undetermined
hsa-miR-569-001536	Undetermined	Undetermined	Undetermined	Undetermined	Undetermined	Undetermined	Undetermined	Undetermined	Undetermined
hsa-miR-570-4395458	Undetermined	Undetermined	Undetermined	Undetermined	Undetermined	Undetermined	Undetermined	Undetermined	Undetermined
hsa-miR-571-001613	Undetermined	Undetermined	Undetermined	Undetermined	Undetermined	Undetermined	Undetermined	Undetermined	Undetermined
hsa-miR-572-001614	Undetermined	34.69571	Undetermined	Undetermined	Undetermined	Undetermined	Undetermined	Undetermined	32.54199
hsa-miR-573-001615	Undetermined	Undetermined	Undetermined	Undetermined	Undetermined	Undetermined	Undetermined	Undetermined	Undetermined
hsa-miR-574-3p-4395460	26.245344	26.444195	26.946415	31.735956	Undetermined	Undetermined	30.421637	Undetermined	Undetermined
hsa-miR-575-001617	Undetermined	Undetermined	Undetermined	Undetermined	Undetermined	Undetermined	Undetermined	Undetermined	Undetermined
hsa-miR-576-3p-4395462	Undetermined	Undetermined	Undetermined	32.09925	Undetermined	Undetermined	Undetermined	Undetermined	Undetermined
hsa-miR-576-5p-4395461	Undetermined	Undetermined	Undetermined	Undetermined	Undetermined	Undetermined	Undetermined	Undetermined	Undetermined
hsa-miR-577-002675	Undetermined	Undetermined	Undetermined	Undetermined	Undetermined	Undetermined	Undetermined	Undetermined	Undetermined
hsa-miR-578-001619	Undetermined	Undetermined	Undetermined	Undetermined	Undetermined	Undetermined	Undetermined	Undetermined	Undetermined
hsa-miR-579-4395509	Undetermined	31.501572	Undetermined	Undetermined	Undetermined	Undetermined	Undetermined	Undetermined	Undetermined
hsa-miR-580-001621	Undetermined	Undetermined	Undetermined	Undetermined	Undetermined	Undetermined	Undetermined	Undetermined	Undetermined
hsa-miR-581-001622	Undetermined	Undetermined	Undetermined	Undetermined	Undetermined	Undetermined	Undetermined	Undetermined	Undetermined
hsa-miR-582-3p-4395510	Undetermined	Undetermined	Undetermined	Undetermined	Undetermined	Undetermined	Undetermined	Undetermined	Undetermined
hsa-miR-582-5p-4395175	Undetermined	Undetermined	Undetermined	Undetermined	Undetermined	Undetermined	Undetermined	Undetermined	Undetermined
hsa-miR-583-001623	Undetermined	Undetermined	Undetermined	Undetermined	33.176357	Undetermined	Undetermined	Undetermined	Undetermined
hsa-miR-584-001624	Undetermined	Undetermined	Undetermined	Undetermined	30.95101	Undetermined	Undetermined	Undetermined	Undetermined
hsa-miR-585-001625	Undetermined	Undetermined	Undetermined	Undetermined	Undetermined	Undetermined	Undetermined	Undetermined	Undetermined
hsa-miR-586-001539	Undetermined	Undetermined	Undetermined	Undetermined	Undetermined	Undetermined	Undetermined	Undetermined	Undetermined
hsa-miR-587-001540	Undetermined	Undetermined	Undetermined	Undetermined	Undetermined	Undetermined	Undetermined	Undetermined	Undetermined
hsa-miR-588-001542	Undetermined	Undetermined	Undetermined	Undetermined	Undetermined	Undetermined	Undetermined	Undetermined	Undetermined
hsa-miR-589-001543	Undetermined	Undetermined	Undetermined	Undetermined	Undetermined	Undetermined	Undetermined	Undetermined	Undetermined
hsa-miR-589-4395520	Undetermined	Undetermined	Undetermined	Undetermined	Undetermined	Undetermined	Undetermined	Undetermined	Undetermined
hsa-miR-590-3P-002677	32.44418	31.855453	32.899715	Undetermined	Undetermined	Undetermined	Undetermined	Undetermined	32.739613
hsa-miR-590-5p-4395176	27.781559	31.94081	30.121368	Undetermined	31.907375	31.837948	Undetermined	Undetermined	Undetermined
hsa-miR-591-001545	Undetermined	Undetermined	Undetermined	Undetermined	Undetermined	Undetermined	Undetermined	Undetermined	Undetermined
hsa-miR-592-001546	Undetermined	Undetermined	Undetermined	Undetermined	Undetermined	Undetermined	Undetermined	Undetermined	Undetermined
hsa-miR-593-001547	Undetermined	Undetermined	Undetermined	Undetermined	Undetermined	Undetermined	Undetermined	Undetermined	Undetermined
hsa-miR-593-002411	Undetermined	Undetermined	Undetermined	Undetermined	Undetermined	Undetermined	Undetermined	Undetermined	Undetermined
hsa-miR-595-001987	Undetermined	Undetermined	Undetermined	Undetermined	Undetermined	Undetermined	Undetermined	Undetermined	Undetermined
hsa-miR-596-001550	Undetermined	Undetermined	Undetermined	Undetermined	Undetermined	Undetermined	Undetermined	Undetermined	Undetermined
hsa-miR-597-4380960	Undetermined	Undetermined	31.314425	Undetermined	Undetermined	29.53835	29.992462	Undetermined	31.441994
hsa-miR-598-4395179	31.068922	31.209246	Undetermined	Undetermined	Undetermined	Undetermined	Undetermined	Undetermined	Undetermined
hsa-miR-599-001554	Undetermined	Undetermined	Undetermined	Undetermined	Undetermined	Undetermined	Undetermined	Undetermined	Undetermined
hsa-miR-600-001556	Undetermined	Undetermined	Undetermined	Undetermined	Undetermined	Undetermined	Undetermined	Undetermined	Undetermined
hsa-miR-601-001558	33.570236	33.551285	31.497044	32.422813	38.498966	Undetermined	Undetermined	Undetermined	34.475258
hsa-miR-603-001566	Undetermined	33.38457	Undetermined	Undetermined	Undetermined	Undetermined	Undetermined	31.627008	Undetermined
hsa-miR-604-001567	Undetermined	Undetermined	Undetermined	Undetermined	Undetermined	Undetermined	Undetermined	Undetermined	Undetermined
hsa-miR-605-001568	Undetermined	Undetermined	Undetermined	Undetermined	Undetermined	Undetermined	Undetermined	Undetermined	Undetermined
hsa-miR-606-001569	Undetermined	Undetermined	Undetermined	Undetermined	Undetermined	Undetermined	Undetermined	Undetermined	Undetermined
hsa-miR-607-001570	Undetermined	Undetermined	Undetermined	Undetermined	Undetermined	Undetermined	Undetermined	Undetermined	Undetermined
hsa-miR-608-001571	Undetermined	Undetermined	Undetermined	Undetermined	Undetermined	Undetermined	Undetermined	Undetermined	Undetermined
hsa-miR-609-001573	Undetermined	Undetermined	Undetermined	Undetermined	Undetermined	Undetermined	Undetermined	Undetermined	Undetermined
hsa-miR-613-001586	Undetermined	Undetermined	Undetermined	Undetermined	Undetermined	Undetermined	Undetermined	Undetermined	Undetermined
hsa-miR-614-001587	Undetermined	Undetermined	Undetermined	Undetermined	Undetermined	Undetermined	Undetermined	Undetermined	Undetermined
hsa-miR-615-3p-4386777	Undetermined	Undetermined	Undetermined	Undetermined	Undetermined	Undetermined	Undetermined	Undetermined	Undetermined
hsa-miR-615-5p-4395464	Undetermined	Undetermined	Undetermined	Undetermined	Undetermined	Undetermined	Undetermined	Undetermined	Undetermined
hsa-miR-616-001589	Undetermined	Undetermined	Undetermined	Undetermined	Undetermined	Undetermined	Undetermined	Undetermined	Undetermined
hsa-miR-616-4395525	Undetermined	Undetermined	Undetermined	Undetermined	Undetermined	Undetermined	Undetermined	Undetermined	Undetermined
hsa-miR-617-001591	Undetermined	Undetermined	Undetermined	Undetermined	Undetermined	Undetermined	Undetermined	Undetermined	Undetermined
hsa-miR-618-4380996	Undetermined	Undetermined	Undetermined	Undetermined	Undetermined	Undetermined	Undetermined	Undetermined	Undetermined
hsa-miR-620-002672	Undetermined	Undetermined	Undetermined	Undetermined	Undetermined	Undetermined	Undetermined	Undetermined	Undetermined
hsa-miR-621-001598	Undetermined	Undetermined	Undetermined	Undetermined	Undetermined	Undetermined	Undetermined	Undetermined	Undetermined
hsa-miR-622-001553	Undetermined	Undetermined	Undetermined	Undetermined	Undetermined	Undetermined	Undetermined	Undetermined	Undetermined
hsa-miR-623-001555	Undetermined	Undetermined	Undetermined	Undetermined	Undetermined	Undetermined	Undetermined	Undetermined	Undetermined
hsa-miR-624-001557	Undetermined	Undetermined	Undetermined	Undetermined	Undetermined	Undetermined	Undetermined	14.505381	Undetermined
hsa-miR-624-4395541	Undetermined	Undetermined	Undetermined	Undetermined	Undetermined	Undetermined	Undetermined	Undetermined	Undetermined
hsa-miR-625-4395542	Undetermined	Undetermined	Undetermined	Undetermined	Undetermined	Undetermined	Undetermined	Undetermined	Undetermined
hsa-miR-625#-002432	27.113419	27.097904	27.789742	28.533361	28.514643	29.084703	28.9164	28.65306	28.861032
hsa-miR-626-001559	Undetermined	Undetermined	Undetermined	Undetermined	Undetermined	Undetermined	Undetermined	Undetermined	Undetermined
hsa-miR-627-4380967	Undetermined	Undetermined	Undetermined	Undetermined	Undetermined	Undetermined	Undetermined	Undetermined	Undetermined
hsa-miR-628-3p-002434	Undetermined	Undetermined	Undetermined	Undetermined	Undetermined	Undetermined	Undetermined	Undetermined	Undetermined
hsa-miR-628-5p-4395544	23.575678	Undetermined	Undetermined	Undetermined	Undetermined	Undetermined	Undetermined	Undetermined	Undetermined
hsa-miR-629-001562	Undetermined	Undetermined	Undetermined	Undetermined	Undetermined	Undetermined	Undetermined	Undetermined	Undetermined
hsa-miR-629-4395547	Undetermined	31.659107	Undetermined	Undetermined	Undetermined	Undetermined	Undetermined	Undetermined	Undetermined
hsa-miR-630-001563	Undetermined	Undetermined	Undetermined	Undetermined	Undetermined	Undetermined	Undetermined	Undetermined	Undetermined
hsa-miR-631-001564	Undetermined	Undetermined	Undetermined	Undetermined	Undetermined	Undetermined	Undetermined	Undetermined	Undetermined
hsa-miR-633-001574	Undetermined	Undetermined	Undetermined	Undetermined	Undetermined	Undetermined	Undetermined	Undetermined	Undetermined
hsa-miR-634-001576	Undetermined	Undetermined	Undetermined	Undetermined	Undetermined	Undetermined	Undetermined	Undetermined	Undetermined
hsa-miR-635-001578	Undetermined	Undetermined	Undetermined	Undetermined	Undetermined	Undetermined	Undetermined	Undetermined	Undetermined
hsa-miR-636-4395199	30.23089	32.026474	30.96593	31.950409	Undetermined	31.113798	30.725191	Undetermined	32.54801
hsa-miR-637-001581	Undetermined	Undetermined	Undetermined	Undetermined	Undetermined	Undetermined	Undetermined	Undetermined	Undetermined
hsa-miR-638-001582	Undetermined	31.629868	33.9355	32.69465	Undetermined	Undetermined	Undetermined	Undetermined	Undetermined
hsa-miR-639-001583	Undetermined	Undetermined	Undetermined	Undetermined	Undetermined	Undetermined	Undetermined	Undetermined	Undetermined
hsa-miR-640-001584	Undetermined	Undetermined	Undetermined	Undetermined	Undetermined	Undetermined	Undetermined	Undetermined	Undetermined
hsa-miR-641-001585	Undetermined	Undetermined	Undetermined	Undetermined	Undetermined	Undetermined	Undetermined	Undetermined	Undetermined
hsa-miR-642-4380995	Undetermined	31.17917	Undetermined	Undetermined	Undetermined	Undetermined	Undetermined	Undetermined	Undetermined
hsa-miR-643-001594	Undetermined	Undetermined	Undetermined	Undetermined	Undetermined	Undetermined	Undetermined	Undetermined	Undetermined
hsa-miR-644-001596	Undetermined	Undetermined	Undetermined	Undetermined	Undetermined	Undetermined	Undetermined	Undetermined	Undetermined
hsa-miR-645-001597	Undetermined	33.26998	Undetermined	33.12206	33.211235	Undetermined	32.178295	Undetermined	Undetermined
hsa-miR-646-001599	Undetermined	Undetermined	Undetermined	Undetermined	Undetermined	Undetermined	Undetermined	Undetermined	Undetermined
hsa-miR-647-001600	Undetermined	Undetermined	Undetermined	Undetermined	Undetermined	Undetermined	Undetermined	Undetermined	Undetermined
hsa-miR-648-001601	Undetermined	Undetermined	Undetermined	Undetermined	Undetermined	Undetermined	Undetermined	Undetermined	Undetermined
hsa-miR-649-001602	Undetermined	Undetermined	Undetermined	Undetermined	Undetermined	Undetermined	Undetermined	Undetermined	Undetermined
hsa-miR-650-001603	Undetermined	Undetermined	Undetermined	Undetermined	Undetermined	Undetermined	Undetermined	Undetermined	Undetermined
hsa-miR-651-4381007	Undetermined	Undetermined	Undetermined	Undetermined	Undetermined	Undetermined	Undetermined	Undetermined	Undetermined
hsa-miR-652-4395463	28.92155	32.420948	30.239902	Undetermined	Undetermined	34.308994	Undetermined	31.444025	Undetermined
hsa-miR-653-4395403	Undetermined	Undetermined	Undetermined	Undetermined	Undetermined	Undetermined	Undetermined	Undetermined	Undetermined
hsa-miR-654-3p-4395350	Undetermined	Undetermined	Undetermined	Undetermined	Undetermined	Undetermined	Undetermined	Undetermined	Undetermined
hsa-miR-654-5p-4381014	Undetermined	Undetermined	Undetermined	Undetermined	Undetermined	Undetermined	Undetermined	Undetermined	Undetermined
hsa-miR-655-4381015	Undetermined	Undetermined	37.21585	Undetermined	Undetermined	Undetermined	Undetermined	Undetermined	Undetermined
hsa-miR-656-001510	Undetermined	Undetermined	33.000904	Undetermined	Undetermined	Undetermined	Undetermined	Undetermined	Undetermined
hsa-miR-657-001512	Undetermined	Undetermined	Undetermined	Undetermined	Undetermined	Undetermined	Undetermined	Undetermined	Undetermined
hsa-miR-658-001513	Undetermined	Undetermined	Undetermined	Undetermined	Undetermined	Undetermined	Undetermined	Undetermined	Undetermined
hsa-miR-659-001514	Undetermined	Undetermined	Undetermined	Undetermined	Undetermined	Undetermined	Undetermined	Undetermined	Undetermined
hsa-miR-660-4380925	Undetermined	Undetermined	Undetermined	Undetermined	Undetermined	Undetermined	Undetermined	Undetermined	Undetermined
hsa-miR-661-001606	Undetermined	Undetermined	Undetermined	Undetermined	Undetermined	Undetermined	Undetermined	Undetermined	Undetermined
hsa-miR-662-001607	Undetermined	Undetermined	Undetermined	Undetermined	Undetermined	Undetermined	Undetermined	Undetermined	Undetermined
hsa-miR-663B-002857	31.679821	Undetermined	Undetermined	Undetermined	Undetermined	Undetermined	Undetermined	Undetermined	Undetermined
hsa-miR-664-002897	Undetermined	Undetermined	Undetermined	Undetermined	Undetermined	Undetermined	Undetermined	Undetermined	Undetermined
hsa-miR-665-002681	Undetermined	Undetermined	Undetermined	Undetermined	Undetermined	Undetermined	Undetermined	Undetermined	Undetermined
hsa-miR-668-001992	Undetermined	Undetermined	Undetermined	Undetermined	Undetermined	Undetermined	Undetermined	Undetermined	Undetermined
hsa-miR-671-3p-4395433	29.68057	Undetermined	Undetermined	Undetermined	Undetermined	Undetermined	Undetermined	Undetermined	Undetermined
hsa-miR-672-4395438	Undetermined	Undetermined	Undetermined	Undetermined	Undetermined	Undetermined	Undetermined	Undetermined	Undetermined
hsa-miR-674-4395193	Undetermined	Undetermined	Undetermined	Undetermined	Undetermined	Undetermined	Undetermined	Undetermined	Undetermined
hsa-miR-675-002005	Undetermined	Undetermined	Undetermined	Undetermined	Undetermined	Undetermined	Undetermined	Undetermined	Undetermined
hsa-miR-7-2#-002314	Undetermined	Undetermined	Undetermined	Undetermined	Undetermined	Undetermined	Undetermined	Undetermined	Undetermined
hsa-miR-708-4395452	Undetermined	Undetermined	Undetermined	Undetermined	Undetermined	Undetermined	Undetermined	Undetermined	Undetermined
hsa-miR-708#-002342	Undetermined	Undetermined	Undetermined	Undetermined	Undetermined	Undetermined	Undetermined	Undetermined	Undetermined
hsa-miR-720-002895	23.956247	25.310385	24.573376	27.142223	27.491867	28.535593	28.227089	29.51982	27.855785
hsa-miR-744-4395435	29.405453	29.499493	Undetermined	Undetermined	Undetermined	Undetermined	Undetermined	Undetermined	Undetermined
hsa-miR-744#-002325	Undetermined	Undetermined	Undetermined	Undetermined	Undetermined	Undetermined	Undetermined	Undetermined	Undetermined
hsa-miR-758-4395180	Undetermined	Undetermined	Undetermined	Undetermined	Undetermined	Undetermined	Undetermined	Undetermined	Undetermined
hsa-miR-765-002643	Undetermined	Undetermined	Undetermined	Undetermined	Undetermined	Undetermined	Undetermined	Undetermined	Undetermined
hsa-miR-766-001986	26.075344	27.22851	26.120354	33.051853	Undetermined	Undetermined	34.02734	Undetermined	Undetermined
hsa-miR-767-3p-001995	Undetermined	Undetermined	Undetermined	Undetermined	Undetermined	Undetermined	Undetermined	Undetermined	Undetermined
hsa-miR-767-5p-001993	Undetermined	Undetermined	Undetermined	Undetermined	Undetermined	Undetermined	Undetermined	Undetermined	Undetermined
hsa-miR-769-3p-002003	Undetermined	Undetermined	Undetermined	Undetermined	Undetermined	Undetermined	Undetermined	Undetermined	Undetermined
hsa-miR-769-5p-001998	Undetermined	Undetermined	Undetermined	Undetermined	Undetermined	Undetermined	Undetermined	Undetermined	Undetermined
hsa-miR-770-5p-002002	Undetermined	Undetermined	Undetermined	Undetermined	Undetermined	Undetermined	Undetermined	Undetermined	Undetermined
hsa-miR-802-002004	Undetermined	Undetermined	Undetermined	Undetermined	Undetermined	Undetermined	Undetermined	Undetermined	Undetermined
hsa-miR-871-4395465	Undetermined	Undetermined	Undetermined	Undetermined	Undetermined	Undetermined	Undetermined	Undetermined	Undetermined
hsa-miR-872-4395375	Undetermined	Undetermined	Undetermined	Undetermined	Undetermined	Undetermined	Undetermined	Undetermined	Undetermined
hsa-miR-873-4395467	Undetermined	Undetermined	Undetermined	Undetermined	Undetermined	Undetermined	Undetermined	Undetermined	Undetermined
hsa-miR-874-4395379	31.963955	Undetermined	Undetermined	Undetermined	Undetermined	Undetermined	Undetermined	Undetermined	Undetermined
hsa-miR-875-3p-4395315	Undetermined	Undetermined	Undetermined	Undetermined	Undetermined	Undetermined	Undetermined	Undetermined	Undetermined
hsa-miR-875-5p-002203	Undetermined	Undetermined	34.887527	27.289043	36.811092	31.436584	30.483225	37.11967	34.588192
hsa-miR-876-3p-4395336	Undetermined	Undetermined	Undetermined	Undetermined	Undetermined	Undetermined	Undetermined	Undetermined	Undetermined
hsa-miR-876-5p-4395316	Undetermined	Undetermined	Undetermined	Undetermined	Undetermined	Undetermined	Undetermined	Undetermined	Undetermined
hsa-miR-885-3p-4395483	Undetermined	Undetermined	Undetermined	Undetermined	Undetermined	Undetermined	Undetermined	Undetermined	Undetermined
hsa-miR-885-5p-4395407	26.726618	30.214146	26.362827	Undetermined	Undetermined	Undetermined	29.879864	Undetermined	Undetermined
hsa-miR-886-3p-4395305	Undetermined	Undetermined	Undetermined	Undetermined	Undetermined	Undetermined	Undetermined	Undetermined	Undetermined
hsa-miR-886-5p-4395304	Undetermined	Undetermined	30.850756	32.16775	Undetermined	Undetermined	Undetermined	Undetermined	Undetermined
hsa-miR-887-4395485	Undetermined	Undetermined	Undetermined	Undetermined	Undetermined	Undetermined	Undetermined	Undetermined	Undetermined
hsa-miR-888-4395323	Undetermined	Undetermined	Undetermined	Undetermined	Undetermined	Undetermined	Undetermined	Undetermined	Undetermined
hsa-miR-888#-002213	Undetermined	Undetermined	Undetermined	Undetermined	Undetermined	Undetermined	Undetermined	Undetermined	Undetermined
hsa-miR-889-4395313	Undetermined	Undetermined	Undetermined	Undetermined	Undetermined	Undetermined	Undetermined	Undetermined	Undetermined
hsa-miR-890-4395320	Undetermined	Undetermined	Undetermined	Undetermined	Undetermined	Undetermined	Undetermined	Undetermined	Undetermined
hsa-miR-891a-4395302	Undetermined	Undetermined	Undetermined	Undetermined	Undetermined	Undetermined	Undetermined	Undetermined	Undetermined
hsa-miR-891b-4395321	Undetermined	Undetermined	Undetermined	Undetermined	Undetermined	Undetermined	Undetermined	Undetermined	Undetermined
hsa-miR-892a-4395306	Undetermined	Undetermined	Undetermined	Undetermined	Undetermined	Undetermined	Undetermined	Undetermined	Undetermined
hsa-miR-892b-002214	Undetermined	Undetermined	Undetermined	Undetermined	Undetermined	Undetermined	Undetermined	Undetermined	Undetermined
hsa-miR-9-4373285	Undetermined	Undetermined	Undetermined	Undetermined	Undetermined	Undetermined	Undetermined	Undetermined	Undetermined
hsa-miR-9#-002231	Undetermined	32.39885	Undetermined	Undetermined	Undetermined	Undetermined	Undetermined	Undetermined	Undetermined
hsa-miR-920-002150	Undetermined	Undetermined	Undetermined	Undetermined	Undetermined	Undetermined	Undetermined	Undetermined	Undetermined
hsa-miR-921-002151	Undetermined	Undetermined	Undetermined	Undetermined	Undetermined	Undetermined	Undetermined	Undetermined	Undetermined
hsa-miR-922-002152	Undetermined	Undetermined	Undetermined	Undetermined	Undetermined	Undetermined	Undetermined	Undetermined	Undetermined
hsa-miR-924-002154	Undetermined	Undetermined	Undetermined	Undetermined	Undetermined	Undetermined	Undetermined	Undetermined	Undetermined
hsa-miR-92a-1#-002137	Undetermined	Undetermined	Undetermined	Undetermined	Undetermined	Undetermined	Undetermined	Undetermined	Undetermined
hsa-miR-92a-2#-002138	Undetermined	Undetermined	Undetermined	Undetermined	Undetermined	Undetermined	Undetermined	Undetermined	Undetermined
hsa-miR-92a-4395169	20.925985	23.669374	23.03399	27.301397	28.349493	28.15374	24.618464	26.584982	25.774734
hsa-miR-92b#-002343	Undetermined	Undetermined	Undetermined	Undetermined	Undetermined	Undetermined	Undetermined	Undetermined	Undetermined
hsa-miR-93-4373302	24.658655	27.276539	26.122532	28.658516	29.699036	28.581764	27.260908	29.41617	27.919186
hsa-miR-93#-002139	29.875547	30.298325	30.119722	33.534943	Undetermined	Undetermined	Undetermined	Undetermined	33.55266
hsa-miR-933-002176	Undetermined	Undetermined	Undetermined	Undetermined	Undetermined	Undetermined	Undetermined	Undetermined	Undetermined
hsa-miR-934-002177	Undetermined	Undetermined	Undetermined	Undetermined	Undetermined	Undetermined	Undetermined	Undetermined	Undetermined
hsa-miR-935-002178	Undetermined	Undetermined	Undetermined	Undetermined	Undetermined	Undetermined	Undetermined	Undetermined	Undetermined
hsa-miR-936-002179	Undetermined	Undetermined	Undetermined	Undetermined	Undetermined	Undetermined	Undetermined	Undetermined	Undetermined
hsa-miR-937-002180	Undetermined	Undetermined	Undetermined	Undetermined	Undetermined	Undetermined	Undetermined	Undetermined	Undetermined
hsa-miR-938-002181	Undetermined	Undetermined	11.590991	Undetermined	Undetermined	Undetermined	Undetermined	Undetermined	Undetermined
hsa-miR-939-002182	Undetermined	Undetermined	Undetermined	Undetermined	Undetermined	Undetermined	Undetermined	Undetermined	Undetermined
hsa-miR-941-002183	Undetermined	Undetermined	Undetermined	Undetermined	Undetermined	Undetermined	Undetermined	Undetermined	Undetermined
hsa-miR-942-002187	Undetermined	Undetermined	Undetermined	Undetermined	Undetermined	Undetermined	Undetermined	Undetermined	Undetermined
hsa-miR-943-002188	Undetermined	Undetermined	Undetermined	Undetermined	Undetermined	Undetermined	Undetermined	Undetermined	Undetermined
hsa-miR-944-002189	Undetermined	Undetermined	Undetermined	Undetermined	Undetermined	Undetermined	Undetermined	Undetermined	Undetermined
hsa-miR-95-4373011	Undetermined	Undetermined	Undetermined	Undetermined	Undetermined	Undetermined	Undetermined	Undetermined	Undetermined
hsa-miR-96-4373372	Undetermined	Undetermined	Undetermined	Undetermined	Undetermined	Undetermined	Undetermined	Undetermined	Undetermined
hsa-miR-96#-002140	Undetermined	Undetermined	Undetermined	Undetermined	Undetermined	Undetermined	Undetermined	Undetermined	Undetermined
hsa-miR-98-4373009	Undetermined	Undetermined	Undetermined	Undetermined	Undetermined	Undetermined	Undetermined	Undetermined	Undetermined
hsa-miR-99a-4373008	Undetermined	Undetermined	31.237694	Undetermined	Undetermined	Undetermined	Undetermined	Undetermined	Undetermined
hsa-miR-99a#-002141	Undetermined	Undetermined	Undetermined	Undetermined	Undetermined	Undetermined	Undetermined	Undetermined	Undetermined
hsa-miR-99b-4373007	29.239183	32.553318	28.778038	32.901352	Undetermined	32.361828	Undetermined	Undetermined	Undetermined
hsa-miR-99b#-002196	Undetermined	Undetermined	31.959888	30.11921	30.321384	29.550682	Undetermined	Undetermined	31.27864
MammU6-4395470	21.84087775	22.552003	21.925995	26.13743663	28.50963813	28.42404688	24.0557065	24.01081238	23.89302838
