# Supplementary material for: Intracellular Modulation, Extracellular Disposal and Serum Increase of MiR-150 Mark Lymphocyte Activation
Source: PLoS One. 2013 Sep 26;8(9):e75348. doi: 10.1371/journal.pone.0075348 (PMC3805464; doi:10.1371/journal.pone.0075348)
Supplement: Table S2 — Nanovesicular miRNome of the lymphocyte extracellular milieu is not a mere representation of the intracellular miRNome from parental cells. Raw data (Ct values) for miRNAs profiled by Applied Biosystems Stem-loop RT-qPCR from CD4+ T cellular and nanovesicular compartments at the indicated time points upon activation with PHA in vitro. Biological triplicates are reported. Following, miRNome from B lymphocytes and their relative released extracellular nanovesicles at the indicated time point of activation. (TXT) [file pone.0075348.s002.txt]

	CD4 lymphocytes	CD4 lymphocytes	CD4 lymphocytes	CD4 lymphocytes	CD4 lymphocytes	CD4 lymphocytes	CD4 lymphocytes	CD4 lymphocytes	CD4 lymphocytes	CD4 lymphocytes	CD4 lymphocytes	CD4 lymphocytes	CD4 lymphocytes	CD4 lymphocytes	CD4 lymphocytes	CD4 lymphocytes	CD4 lymphocytes	CD4 lymphocytes	CD4 lymphocytes	CD4 lymphocytes	CD4 lymphocytes	CD4 lymphocytes	CD4 lymphocytes	CD4 lymphocytes	CD4 lymphocytes	CD4 lymphocytes	CD4 lymphocytes			B lymphocytes	B lymphocytes	B lymphocytes	B lymphocytes	B lymphocytes	B lymphocytes
	t=0	t=6hours	t=48hours	t=72hours	t=96hours	t=0	t=6hours	t=48hours	t=72hours	t=96hours	t=0	t=6hours	t=48hours	t=72hours	t=96hours	t=6hours	t=48hours	t=72hours	t=96hours	t=6hours	t=48hours	t=72hours	t=96hours	t=6hours	t=48hours	t=72hours	t=96hours			t=24hours	t=24hours	t=24hours	t=24hours	t=24hours	t=24hours
Assay	INTRACELLULAR1	INTRACELLULAR1	INTRACELLULAR1	INTRACELLULAR1	INTRACELLULAR1	INTRACELLULAR2	INTRACELLULAR2	INTRACELLULAR2	INTRACELLULAR2	INTRACELLULAR2	INTRACELLULAR3	INTRACELLULAR3	INTRACELLULAR3	INTRACELLULAR3	INTRACELLULAR3	NANOVESICLES1	NANOVESICLES1	NANOVESICLES1	NANOVESICLES1	NANOVESICLES2	NANOVESICLES2	NANOVESICLES2	NANOVESICLES2	NANOVESICLES3	NANOVESICLES3	NANOVESICLES3	NANOVESICLES3		Assay	INTRACELLULAR1	INTRACELLULAR2	INTRACELLULAR3	NANOVESICLES1	NANOVESICLES2	NANOVESICLES3
ath-miR159a-4373390	21.935	21.9464	22.4549	22.9043	23.0126	21.2508	21.9666	20.3381	21.318	20.9982	19.8646	20.9008	20.7677	23.674	21.8165	19.617	19.3892	18.4163	19.1541	17.8636	16.9322	16.3358	16.58124	17.7162	16.6428	17.1816	17.3829		ath-miR159a-4373390	18.0371	17.3755	17.5923	16.5919	16.1191	15.5621
dme-miR-7-000268	25.7713	26.8683	28.9847	25.1541	25.856	25.7257	26.1882	25.0656	24.1525	23.0473	24.4538	24.3575	25.8883	26.333	23.4716	40	33.3738	27.7546	28.6744	40	27.6141	27.2109	26.0819	40	25.9556	28.0525	27.3731		dme-miR-7-000268	24.2663	23.8783	25.0951	40	27.6965	40
has-miR-1305-002867	31.8384	30.2602	31.5082	31.8201	31.3799	24.0987	25.6074	22.6303	23.5124	22.8213	24.219	24.7143	23.8557	26.6839	23.7884	31.5602	32.8583	30.8437	34.2475	27.8701	27.7881	27.0701	27.4439	28.2232	27.3289	27.6382	26.1706		has-miR-1305-002867	23.5295	24.5983	25.0392	25.3758	25.4628	23.4745
has-miR-155-4395459	17.189	15.8381	13.2572	13.5063	13.4472	18.4519	17.638	12.7078	12.9337	12.6322	16.9421	17.2095	12.6909	15.0884	12.8603	21.6484	19.7447	17.9764	17.9342	21.0552	19.3245	18.7794	18.8328	20.6686	18.5681	18.2147	18.4311		has-miR-155-4395459	16.2198	16.9766	17.3208	19.0785	18.7727	17.7883
hsa-let-7a#-002307	40	40	40	40	40	40	40	40	40	40	40	40	40	40	40	40	40	40	40	40	40	40	40	40	40	40	40		hsa-let-7a#-002307	40	40	40	40	40	40
hsa-let-7a-4373169	21.1827	21.2063	20.5826	20.5768	20.4848	40	40	19.0708	40	19.7544	40	40	40	26.4394	40	40	40	40	40	40	40	40	40	40	40	40	40		hsa-let-7a-4373169	40	40	40	40	40	40
hsa-let-7b#-002404	40	40	40	40	40	40	40	40	40	40	40	40	40	40	40	40	40	40	40	40	40	40	40	40	40	40	40		hsa-let-7b#-002404	40	40	40	40	40	40
hsa-let-7b-4395446	20.2543	20.646	20.4691	20.8587	21.2116	21.9113	20.9082	19.4656	20.3352	19.4704	19.2251	20.2092	20.475	23.7563	40	25.8939	25.1804	24.7475	24.5097	40	22.6552	21.8909	40	40	40	22.659	40		hsa-let-7b-4395446	20.1818	20.2294	20.9051	40	40	40
hsa-let-7c#-002405	40	40	40	40	40	40	40	40	40	40	40	40	40	40	40	40	40	40	40	40	40	40	40	40	40	40	40		hsa-let-7c#-002405	40	40	40	40	40	40
hsa-let-7c-4373167	26.4749	26.4242	26.3198	26.446	27.2621	26.4123	25.9985	24.7607	25.9389	25.0487	25.459	25.0369	25.2161	29.3949	27.4954	40	31.3355	40	40	30.2167	28.1315	28.3631	30.0306	40	28.7665	29.4746	40		hsa-let-7c-4373167	26.0141	26.1834	26.819	40	40	40
hsa-let-7d-4395394	21.4458	21.7752	21.2726	20.9588	20.7006	21.965	21.3702	19.9025	20.6629	19.3557	20.1016	19.5061	19.9225	21.6187	20.0818	27.9904	28.6344	26.2061	26.1293	28.7968	26.1265	26.4809	25.5996	27.6845	25.2461	25.7639	25.4842		hsa-let-7d-4395394	20.6068	20.3437	21.0763	25.295	25.6272	24.8801
hsa-let-7e#-002407	40	40	40	40	34.6975	40	40	40	40	40	40	40	40	38.8811	40	40	40	40	40	40	40	40	40	40	40	40	40		hsa-let-7e#-002407	40	40	40	40	40	40
hsa-let-7e-4395517	18.1124	18.6952	17.9527	18.192	18.083	18.1094	17.6008	16.3141	17.1706	16.1472	16.8863	17.2431	16.2895	18.8943	17.0505	25.6648	25.3033	24.0842	22.9267	40	40	40	23.0946	40	40	40	24.0592		hsa-let-7e-4395517	17.5489	17.2041	17.934	40	40	40
hsa-let-7f-1#-002417	40	40	40	40	40	40	40	40	40	40	40	40	40	40	40	40	40	40	40	40	40	40	40	40	40	40	40		hsa-let-7f-1#-002417	40	40	40	40	40	40
hsa-let-7f-2#-002418	32.0814	40	33.3512	32.3588	31.6743	40	40	40	40	40	40	40	40	37.36	40	40	40	40	40	40	40	40	40	40	40	40	40		hsa-let-7f-2#-002418	40	40	40	40	40	40
hsa-let-7f-4373164	22.8333	23.7847	22.6539	22.1365	22.2577	18.6515	40	40	40	40	40	29.035	40	32.006	40	40	40	40	40	40	40	40	40	40	40	40	40		hsa-let-7f-4373164	40	40	40	40	40	40
hsa-let-7g#-002118	28.7748	28.4009	28.7144	28.0468	29.6272	40	40	40	40	40	28.2652	29.2513	29.0224	32.6587	40	40	40	29.9755	31.356	40	40	40	40	40	30.9287	40	40		hsa-let-7g#-002118	40	40	40	40	40	40
hsa-let-7g-4395393	16.6985	17.5875	17.249	17.5132	17.8791	16.9613	17.238	15.2306	16.4014	15.9862	15.9612	16.7432	16.177	18.5935	17.0833	25.0579	25.3117	23.4614	23.3061	24.2603	21.3892	21.8196	22.6096	23.9423	21.1235	22.1413	22.6892		hsa-let-7g-4395393	17.3465	17.4382	17.9642	23.2977	23.2172	22.2012
hsa-let-7i#-002172	30.9844	33.2016	31.5619	32.7283	35.2353	32.1549	31.5511	30.542	40	30.195	29.2419	30.7924	29.4879	34.6981	31.3823	40	33.6551	34.6692	35.4485	35.6062	40	40	40	40	40	40	40		hsa-let-7i#-002172	27.9918	29.2049	28.8779	40	40	40
hsa-miR-1-4395333	40	40	40	40	40	40	40	40	40	40	40	40	40	40	40	40	40	40	40	31.6783	40	40	40	40	40	40	40		hsa-miR-1-4395333	40	40	40	40	40	40
hsa-miR-100#-002142	40	40	40	40	40	40	40	40	40	40	40	40	40	27.9394	40	40	40	40	40	40	40	40	40	40	40	40	40		hsa-miR-100#-002142	27.3486	27.4536	28.4523	40	29.1442	27.1745
hsa-miR-100-4373160	23.9433	24.0519	24.2022	24.1859	24.5387	24.8101	25.4535	23.5398	24.3458	24.9953	22.6169	23.7385	24.3945	27.8207	26.0096	31.0259	30.3728	28.7941	29.0254	40	40	40	40	40	40	40	40		hsa-miR-100-4373160	40	40	40	40	40	40
hsa-miR-101#-002143	40	40	40	40	40	40	40	40	40	40	40	40	40	40	40	40	40	40	40	40	40	40	40	40	40	40	40		hsa-miR-101#-002143	40	40	40	40	40	40
hsa-miR-101-4395364	23.186	22.6706	22.7094	22.649	23.3006	21.8469	21.816	19.6173	21.5537	21.3539	20.8668	22.0417	21.1927	23.6908	22.5481	31.321	28.6935	27.9068	27.8754	28.072	24.6369	24.5118	25.8133	27.5862	24.8357	25.6462	27.3072		hsa-miR-101-4395364	21.3992	22.1109	21.7857	25.654	25.7688	25.0545
hsa-miR-103-4373158	21.6409	21.8017	21.1627	20.882	20.787	22.3879	22.7246	20.3163	20.8316	19.6504	21.0846	21.6701	21.1713	23.2001	20.624	29.3497	28.6258	26.2056	26.1241	40	40	40	26.7166	40	40	40	40		hsa-miR-103-4373158	22.1574	22.0637	23.1674	40	40	40
hsa-miR-105#-002168	40	40	40	40	40	40	40	40	40	40	40	40	40	40	40	40	40	40	40	40	40	40	40	40	40	40	40		hsa-miR-105#-002168	40	40	40	40	40	40
hsa-miR-105-4395278	40	40	40	40	40	40	40	40	40	40	40	40	40	40	40	40	40	40	40	40	40	40	40	40	40	40	40		hsa-miR-105-4395278	40	40	40	40	40	40
hsa-miR-106a#-002170	40	40	40	40	29.6159	40	40	40	40	40	40	40	40	40	40	40	40	40	40	40	40	40	40	40	40	40	40		hsa-miR-106a#-002170	40	40	40	40	40	40
hsa-miR-106a-4395280	15.2783	15.1513	13.8234	13.7449	13.4675	16.5957	16.5329	13.4843	13.6709	12.6621	15.3352	15.6242	13.6	15.4084	13.2073	23.4683	21.8457	19.2165	18.6589	23.6804	20.3543	19.8703	19.2144	23.2619	19.6464	19.4612	19.0329		hsa-miR-106a-4395280	16.1268	15.9929	16.9574	21.4759	21.7613	21.3353
hsa-miR-106b#-002380	40	40	24.2198	22.8111	22.9657	40	40	23.3346	23.1142	21.8152	25.871	25.7838	22.7164	25.3772	22.1897	40	40	30.1809	40	40	40	29.0972	28.6985	40	40	27.9233	27.9028		hsa-miR-106b#-002380	40	40	40	40	40	40
hsa-miR-106b-4373155	19.3545	19.2699	18.5102	17.9647	17.7961	19.9684	19.4959	17.7438	18.3774	16.8705	18.3967	19.369	18.6825	19.694	17.7554	26.5946	24.5435	23.3416	23.2935	25.8152	22.4904	22.5678	22.5412	26.0367	22.625	22.9348	23.046		hsa-miR-106b-4373155	18.5452	18.4976	18.4371	23.4271	22.6429	22.3559
hsa-miR-107-4373154	27.7612	29.861	27.5325	28.4966	27.4324	40	40	40	40	40	40	36.9949	40	33.7042	40	40	40	31.7239	40	40	40	40	40	40	40	40	40		hsa-miR-107-4373154	40	40	40	40	40	40
hsa-miR-10a#-002288	30.1436	34.3703	30.1643	40	31.5708	40	40	40	40	40	40	40	40	32.0993	40	40	40	31.9887	40	40	40	26.7579	25.2028	40	40	40	25.7377		hsa-miR-10a#-002288	40	40	40	40	25.8886	22.2877
hsa-miR-10a-4373153	23.1721	23.4657	23.9233	24.052	24.1901	24.9655	25.8687	23.7474	26.0222	24.7503	24.2411	25.2966	25.1612	27.7938	26.2525	31.7201	30.2971	28.1174	29.467	40	27.8782	29.2433	29.0145	40	29.8506	29.7167	40		hsa-miR-10a-4373153	27.5498	27.6925	29.1196	40	40	40
hsa-miR-10b#-002315	40	33.9779	40	40	40	26.7621	27.6563	24.7174	25.9439	25.5212	26.1117	26.0739	25.1572	27.8318	25.3941	40	40	40	40	28.4395	28.5253	27.2857	40	40	40	40	40		hsa-miR-10b#-002315	25.6909	26.9637	26.812	40	40	40
hsa-miR-10b-4395329	40	40	40	40	40	40	40	40	40	40	40	31.5951	40	40	40	40	40	40	40	40	40	40	40	40	40	40	40		hsa-miR-10b-4395329	40	40	40	40	40	40
hsa-miR-1178-002777	40	40	40	40	40	40	40	40	40	40	40	40	40	40	40	40	40	40	40	40	40	40	40	40	40	40	40		hsa-miR-1178-002777	40	40	40	40	40	40
hsa-miR-1179-002776	29.7808	29.9023	31.2468	30.5383	31.1737	28.0934	27.5019	27.2642	28.9146	28.0243	26.3312	26.6922	27.1169	31.5119	40	40	40	40	40	40	32.226	31.9248	40	40	30.857	30.7086	40		hsa-miR-1179-002776	25.7994	26.112	26.7913	40	31.8287	40
hsa-miR-1180-002847	33.2638	29.9084	28.9852	28.4407	29.3712	40	40	28.3642	40	27.6487	40	40	28.8304	29.4918	28.0966	40	40	40	40	40	40	40	40	40	40	40	40		hsa-miR-1180-002847	40	40	40	40	40	40
hsa-miR-1182-002830	40	40	40	40	40	40	40	40	40	40	40	40	40	40	40	40	40	40	40	40	40	40	40	40	40	40	40		hsa-miR-1182-002830	40	40	40	40	40	40
hsa-miR-1183-002841	40	40	40	40	40	40	40	40	40	40	40	40	40	32.6856	40	40	40	27.9114	27.6415	26.043	24.1256	23.5856	22.0987	25.1944	22.2794	22.1661	21.7066		hsa-miR-1183-002841	40	40	24.0537	23.5632	23.5805	22.1404
hsa-miR-1184-002842	40	40	40	40	40	40	40	40	40	40	40	40	40	40	40	40	40	40	40	40	40	40	40	40	40	40	40		hsa-miR-1184-002842	40	40	40	40	40	40
hsa-miR-1197-002810	40	40	40	40	40	40	40	40	40	40	40	40	40	40	40	40	40	40	40	40	40	40	40	40	30.5939	40	40		hsa-miR-1197-002810	40	40	40	40	40	40
hsa-miR-1200-002829	40	40	40	40	40	40	40	40	40	40	40	40	40	40	40	40	40	40	40	40	40	40	40	40	40	40	40		hsa-miR-1200-002829	40	40	40	40	40	40
hsa-miR-1201-002781	24.1763	24.3305	24.4989	24.6579	25.3776	24.8118	24.9057	40	40	40	23.8447	23.8487	40	33.1849	40	34.1769	40	40	40	40	40	40	40	40	40	40	40		hsa-miR-1201-002781	22.5467	22.7632	23.6925	40	40	40
hsa-miR-1203-002877	40	40	40	40	40	40	40	40	40	40	40	40	40	40	40	40	40	40	40	40	40	40	40	40	40	40	40		hsa-miR-1203-002877	40	40	40	40	40	40
hsa-miR-1204-002872	40	40	40	40	40	40	40	40	40	40	40	40	40	40	40	40	40	40	40	40	40	40	40	40	40	40	40		hsa-miR-1204-002872	40	40	40	40	40	40
hsa-miR-1205-002778	40	40	40	40	40	40	40	40	40	40	40	40	40	40	40	40	40	40	40	40	40	40	40	40	40	40	40		hsa-miR-1205-002778	40	40	40	40	40	40
hsa-miR-1206-002878	40	40	40	40	40	40	40	40	40	40	40	40	40	40	40	40	40	40	40	40	40	40	40	40	40	40	40		hsa-miR-1206-002878	40	40	40	40	40	40
hsa-miR-1208-002880	40	40	40	40	40	40	40	40	40	40	40	40	40	36.5041	40	40	40	40	40	40	40	40	40	40	40	40	40		hsa-miR-1208-002880	40	40	40	40	40	40
hsa-miR-122#-002130	40	40	40	40	40	40	40	40	40	40	40	40	40	40	40	40	40	40	40	40	40	40	40	40	40	40	40		hsa-miR-122#-002130	40	40	40	40	40	40
hsa-miR-122-4395356	40	40	40	40	40	40	40	40	40	40	40	40	40	40	40	29.7805	40	29.714	29.4204	40	40	40	40	40	40	40	40		hsa-miR-122-4395356	40	40	40	40	40	40
hsa-miR-1224-3P-002752	40	40	40	40	40	40	40	40	40	40	40	40	40	40	40	40	40	40	40	40	40	40	40	40	40	40	40		hsa-miR-1224-3P-002752	40	40	40	40	40	40
hsa-miR-1225-3P-002766	40	40	40	40	40	40	40	40	40	18.5298	40	40	40	25.2395	40	40	40	40	40	40	40	40	40	40	40	40	40		hsa-miR-1225-3P-002766	27.6676	27.1756	40	40	40	40
hsa-miR-1226#-002758	40	40	40	40	40	40	40	40	40	40	40	40	40	33.3551	40	40	40	26.8022	40	40	40	40	40	40	40	40	40		hsa-miR-1226#-002758	40	40	40	40	40	40
hsa-miR-1227-002769	26.2877	26.0389	28.1595	27.2717	27.6764	24.4981	24.9258	40	26.1535	26.2491	26.8645	40	40	31.7793	40	40	40	40	40	40	40	40	40	40	40	40	40		hsa-miR-1227-002769	26.4353	25.4517	28.8833	28.1939	29.569	27.0917
hsa-miR-1228#-002763	40	40	40	40	40	40	40	40	40	40	40	40	40	40	40	40	40	40	40	40	40	40	40	40	40	40	40		hsa-miR-1228#-002763	40	40	40	40	40	40
hsa-miR-1233-002768	21.1354	20.9134	21.7508	21.4132	21.8784	19.4698	20.1331	19.5657	20.2739	20.2059	21.2061	21.169	21.4968	24.6853	20.8764	40	40	40	40	40	40	40	40	40	40	40	40		hsa-miR-1233-002768	21.6686	21.0136	40	40	40	40
hsa-miR-1236-002761	40	40	40	40	40	40	40	40	40	40	40	40	40	40	40	40	31.9434	29.7446	32.0261	40	40	40	40	40	40	40	40		hsa-miR-1236-002761	40	40	40	40	40	40
hsa-miR-1238-002927	40	40	40	40	40	40	40	40	40	40	40	40	40	40	40	40	40	40	40	40	40	40	40	40	40	40	40		hsa-miR-1238-002927	40	40	40	40	40	40
hsa-miR-124#-002197	40	40	40	40	40	40	40	40	40	40	40	40	40	40	40	40	40	40	40	40	40	40	40	40	40	40	40		hsa-miR-124#-002197	40	40	40	40	40	40
hsa-miR-124-4373295	26.7535	25.3709	27.7931	25.5863	26.4703	25.6127	26.5383	22.1037	24.4472	23.9741	24.6342	26.9086	24.8959	30.8746	40	28.9076	28.4114	24.3756	22.8253	40	40	40	40	40	40	40	40		hsa-miR-124-4373295	22.1961	21.5331	22.3011	25.6718	23.9666	24.853
hsa-miR-1243-002854	40	40	40	21.7647	22.7009	21.4596	24.1487	21.094	21.7589	22.1842	22.9036	23.4332	22.2337	25.477	22.6722	40	40	40	40	26.8062	24.678	25.3958	24.9433	26.8551	25.0805	24.9788	26.3926		hsa-miR-1243-002854	24.7821	25.4229	26.3273	27.4951	26.6479	25.0132
hsa-miR-1244-002791	31.0056	27.0137	29.9046	26.3161	27.4128	40	40	25.706	25.7523	25.2921	40	40	24.9571	28.4586	25.6552	40	31.6512	25.8709	26.657	40	27.3638	26.3003	25.6278	29.5589	25.6397	25.5208	25.1233		hsa-miR-1244-002791	24.9565	23.862	26.096	24.8125	24.441	24.172
hsa-miR-1245-002823	40	40	40	40	40	40	40	40	40	40	40	40	40	40	40	40	40	40	40	40	40	40	40	40	40	40	40		hsa-miR-1245-002823	40	40	40	40	40	40
hsa-miR-1247-002893	40	40	40	40	40	40	40	40	40	40	40	40	40	40	40	40	40	40	40	40	40	40	40	40	40	40	40		hsa-miR-1247-002893	40	40	40	40	40	40
hsa-miR-1248-002870	28.2813	28.9848	28.8771	30.2741	29.3853	26.8892	27.3034	25.6028	27.0129	26.5852	26.2336	26.1029	26.4027	29.4636	26.8008	31.2855	40	40	40	40	40	40	31.8754	40	40	40	40		hsa-miR-1248-002870	24.8595	25.5628	25.4295	40	40	40
hsa-miR-1249-002868	40	40	40	40	40	40	40	40	40	40	40	40	40	40	40	40	40	40	40	40	40	40	40	40	40	40	40		hsa-miR-1249-002868	40	40	40	40	40	40
hsa-miR-1250-002887	40	40	40	40	40	40	40	40	40	40	40	40	40	40	40	40	40	40	40	40	40	40	40	40	40	40	40		hsa-miR-1250-002887	40	40	40	40	40	40
hsa-miR-1251-002820	40	40	40	40	40	40	40	40	40	40	40	40	40	40	40	40	40	40	40	40	40	40	40	40	40	40	40		hsa-miR-1251-002820	40	40	40	40	40	40
hsa-miR-1252-002860	40	40	40	40	40	40	40	40	40	40	40	40	40	40	40	40	40	40	40	40	40	40	40	40	40	40	40		hsa-miR-1252-002860	40	40	40	40	40	40
hsa-miR-1253-002894	40	40	40	40	40	40	40	40	40	40	40	40	40	34.7598	40	40	40	40	40	40	40	40	40	40	40	40	40		hsa-miR-1253-002894	40	40	40	40	40	40
hsa-miR-1254-002818	23.6001	23.2181	23.82	23.4612	23.9151	24.3458	24.1222	24.0268	24.6403	24.4085	23.8198	24.9263	24.2598	27.2957	24.6433	31.199	32.366	26.4343	26.1502	40	40	40	40	40	40	40	40		hsa-miR-1254-002818	25.5729	25.6495	26.6768	40	28.2492	26.3087
hsa-miR-1255A-002805	40	40	40	40	40	40	40	40	40	40	40	40	40	40	40	40	40	40	40	40	40	40	40	40	40	40	40		hsa-miR-1255A-002805	40	40	40	40	40	40
hsa-miR-1255B-002801	31.2286	40	40	28.3891	30.4124	24.1432	24.4599	22.104	23.2804	23.5412	24.1919	23.3988	22.7274	27.0475	23.3237	31.4177	26.9975	25.5074	26.3691	40	23.7152	40	40	40	40	23.0733	40		hsa-miR-1255B-002801	23.9541	24.0749	40	24.0629	24.0326	22.5079
hsa-miR-1256-002850	40	40	40	40	40	40	40	40	40	40	40	40	40	40	40	40	40	40	36.4658	40	40	40	40	40	40	40	40		hsa-miR-1256-002850	30.8466	29.4198	29.1482	28.6761	29.5207	28.4223
hsa-miR-1257-002910	40	40	40	40	40	40	40	40	40	40	40	40	40	40	40	40	40	40	40	40	40	40	40	40	40	40	40		hsa-miR-1257-002910	40	40	40	40	40	40
hsa-miR-1259-002796	40	40	40	40	40	40	40	40	40	40	40	40	40	40	40	40	40	40	40	40	40	40	40	40	40	40	40		hsa-miR-1259-002796	40	40	40	40	40	40
hsa-miR-125a-3p-4395310	27.8154	27.7669	26.2735	26.4278	26.2807	40	40	26.4467	26.963	26.1791	28.6853	40	27.43	31.971	28.7507	33.3217	29.6231	27.4385	28.6948	40	40	30.2555	40	40	40	40	40		hsa-miR-125a-3p-4395310	40	40	40	40	40	40
hsa-miR-125a-5p-4395309	21.5063	22.0341	20.7786	20.5051	20.2173	22.5163	22.1869	20.7069	21.1446	20.0726	21.7924	22.8487	21.5188	23.01	21.2563	29.6528	28.1901	25.4214	25.651	29.4355	24.2109	24.7666	24.5349	29.23	24.4852	25.2141	25.6285		hsa-miR-125a-5p-4395309	28.6119	27.9851	31.1938	28.0286	30.852	40
hsa-miR-125b-1#-002378	40	40	40	40	40	22.1773	24.2947	20.3948	40	40	40	20.7663	21.6218	30.2367	40	40	40	22.8039	40	40	19.0065	18.75	40	19.9283	20.0826	20.3424	40		hsa-miR-125b-1#-002378	40	40	40	40	40	40
hsa-miR-125b-2#-002158	40	40	40	40	40	40	40	40	40	40	40	40	40	40	40	40	40	40	40	40	40	40	40	40	40	40	40		hsa-miR-125b-2#-002158	40	40	40	40	40	40
hsa-miR-125b-4373148	23.113	23.5434	23.5923	23.9155	24.5638	24.3545	23.5494	21.6974	24.0213	23.9368	22.3429	23.3096	22.8298	25.1268	24.1377	30.3252	29.6224	28.5047	28.4444	31.6882	26.6183	26.1928	28.9217	30.7569	26.6342	26.8179	28.5682		hsa-miR-125b-4373148	25.8925	27.0237	29.166	29.7405	32.0668	29.1982
hsa-miR-126#-000451	24.4867	23.9809	24.247	23.9002	24.8777	21.878	22.2863	21.4456	22.8967	22.124	20.6536	21.8839	22.0119	24.8915	22.2718	40	30.5469	28.5659	29.0766	28.3178	25.2857	24.9308	26.7996	26.4743	24.1398	25.5447	40		hsa-miR-126#-000451	21.3968	20.9452	22.7692	40	40	40
hsa-miR-126-4395339	19.9169	19.5795	19.9146	20.3277	20.7396	20.9572	21.3433	20.4889	22.1121	21.513	19.6347	21.7207	21.612	24.0776	22.5638	28.1259	26.315	24.7185	24.7029	27.4621	25.4376	25.6801	26.499	26.3564	25.0125	26.0279	27.0973		hsa-miR-126-4395339	20.6842	20.8859	22.9155	25.6901	26.4927	26.2109
hsa-miR-1260-002896	40	22.1816	22.4587	21.7857	22.2527	19.5472	19.7355	18.3455	18.9521	17.993	19.0655	19.2985	18.9703	20.971	18.6534	24.1137	23.059	19.6199	20.1149	20.0818	18.7586	18.0502	17.2952	20.1051	17.3549	16.5033	16.6812		hsa-miR-1260-002896	19.1488	19.7031	20.3133	20.1722	40	18.9957
hsa-miR-1262-002852	40	40	40	40	40	40	40	40	40	40	40	40	40	29.8645	40	40	40	40	40	40	26.0919	25.1152	24.6212	40	25.0401	25.4131	24.6356		hsa-miR-1262-002852	40	40	40	24.2054	24.7645	22.7575
hsa-miR-1263-002784	40	40	40	40	40	40	40	40	40	40	40	40	40	40	40	40	40	40	40	40	40	40	40	40	40	40	40		hsa-miR-1263-002784	40	40	40	40	40	40
hsa-miR-1264-002799	40	40	40	40	40	40	40	40	40	40	40	40	40	40	40	40	40	40	40	40	40	40	40	40	40	40	40		hsa-miR-1264-002799	40	40	40	40	40	40
hsa-miR-1265-002790	40	40	40	40	40	40	40	40	40	40	40	40	40	40	40	40	40	40	40	40	40	40	40	40	40	40	40		hsa-miR-1265-002790	40	40	40	40	40	40
hsa-miR-1267-002885	40	40	40	40	40	40	40	40	40	40	40	40	40	29.4206	40	40	40	40	40	40	40	40	40	40	40	40	40		hsa-miR-1267-002885	25.843	25.6598	27.3096	26.8719	26.2602	25.1888
hsa-miR-1269-002789	40	40	40	40	40	40	40	40	40	40	40	40	40	40	40	40	40	40	40	40	40	40	40	40	40	40	40		hsa-miR-1269-002789	40	40	40	40	40	40
hsa-miR-127-3p-4373147	28.9474	31.3355	40	40	31.7382	29.7469	40	40	40	40	29.6604	40	40	34.8197	40	40	30.5172	40	40	31.8323	30.8008	30.6785	40	40	40	40	40		hsa-miR-127-3p-4373147	26.2475	40	29.7973	40	40	40
hsa-miR-127-5p-4395340	40	40	40	40	40	40	40	40	40	40	40	40	40	40	40	40	40	40	40	40	40	40	40	40	40	40	40		hsa-miR-127-5p-4395340	40	40	40	40	40	40
hsa-miR-1270-002807	40	40	30.1551	28.6236	28.9223	40	40	40	40	40	40	40	40	38.8931	40	40	40	40	40	40	40	40	40	40	40	40	40		hsa-miR-1270-002807	40	40	40	40	40	40
hsa-miR-1271-002779	23.5762	23.6715	23.019	22.9645	23.3736	24.8245	24.3828	23.5951	23.9926	22.9569	23.0659	23.9699	23.7373	25.3885	23.2956	32.5229	30.2148	28.1052	28.2311	40	28.9342	28.5432	27.7331	40	28.6202	28.2895	27.6617		hsa-miR-1271-002779	24.6283	24.6339	25.811	29.7613	28.5143	27.8974
hsa-miR-1272-002845	40	40	40	40	40	40	40	40	40	40	40	40	40	40	40	40	40	40	40	40	40	40	40	40	40	40	40		hsa-miR-1272-002845	40	40	40	40	40	40
hsa-miR-1274A-002883	22.6379	22.968	21.9362	21.0328	20.8959	21.3234	22.0472	19.6596	19.6715	18.4375	21.1942	21.8387	20.5373	21.5666	19.5773	21.4606	19.355	15.3913	15.5129	20.1079	17.6164	16.4794	14.3469	20.4242	16.546	14.8253	13.9912		hsa-miR-1274A-002883	20.6032	21.4703	22.4165	19.8932	20.0358	19.4865
hsa-miR-1274B-002884	18.1584	18.4441	17.7394	17.6173	17.759	18.4724	18.835	16.8539	17.3757	16.5239	17.8157	18.5478	17.6923	19.4678	17.4178	16.6138	15.4344	12.8445	13.2862	16.2033	13.8647	13.4798	12.066	15.864	12.824	12.6001	11.8484		hsa-miR-1274B-002884	16.7726	17.4465	18.5488	15.3387	15.3096	15.2176
hsa-miR-1275-002840	23.6847	23.5375	22.1243	22.059	22.8504	40	40	20.1343	20.4742	19.5973	21.0712	21.2111	19.97	22.2846	19.3594	40	40	23.7682	40	40	40	40	40	40	40	40	40		hsa-miR-1275-002840	20.4315	19.9082	20.1765	40	40	40
hsa-miR-1276-002843	40	40	40	40	32.7718	40	40	40	40	40	40	40	40	33.8763	40	40	40	40	40	40	28.8686	25.899	25.7453	40	28.2417	40	28.1922		hsa-miR-1276-002843	28.0877	27.1645	26.9381	27.7518	26.6074	25.2014
hsa-miR-1278-002851	40	40	40	40	40	40	40	40	40	40	40	40	40	40	40	40	40	40	40	40	40	40	40	40	40	40	40		hsa-miR-1278-002851	40	40	40	40	40	40
hsa-miR-128-4395327	24.6886	24.7208	24.6688	23.851	23.8936	25.6317	25.9941	24.3569	24.3155	23.2583	24.21	25.2732	23.9491	26.1286	24.0658	33.0947	31.785	28.4484	28.4329	40	40	40	40	40	40	40	40		hsa-miR-128-4395327	24.723	24.7769	25.101	40	40	40
hsa-miR-1282-002803	40	40	30.5087	40	29.6276	40	40	40	40	40	40	40	40	31.8217	40	40	40	40	40	40	40	40	40	40	40	40	40		hsa-miR-1282-002803	40	40	40	40	40	40
hsa-miR-1283-002890	40	40	40	40	40	40	40	40	40	40	40	40	40	40	40	40	40	40	40	40	40	40	40	40	40	40	40		hsa-miR-1283-002890	40	40	40	40	40	40
hsa-miR-1284-002903	40	40	40	40	40	40	40	40	40	40	40	40	40	40	40	40	40	40	40	40	40	40	40	40	40	40	40		hsa-miR-1284-002903	40	40	40	40	40	40
hsa-miR-1285-002822	40	40	40	40	40	40	40	40	40	40	40	40	40	40	40	40	28.3534	26.3223	26.4259	29.3371	26.4073	25.8603	25.4017	28.241	26.0015	25.7159	25.7997		hsa-miR-1285-002822	26.4298	25.9662	26.2178	23.9877	23.5908	22.145
hsa-miR-1286-002773	40	40	40	40	40	40	40	40	40	40	40	40	40	40	40	40	40	40	40	40	40	40	40	40	40	40	40		hsa-miR-1286-002773	40	40	40	40	40	40
hsa-miR-1288-002832	40	40	40	40	40	40	40	40	40	40	40	40	40	40	40	40	40	40	40	40	40	40	40	40	40	40	40		hsa-miR-1288-002832	40	40	40	40	40	40
hsa-miR-1289-002871	31.2934	28.9303	30.4278	28.8372	30.0009	28.2153	29.5968	29.8394	30.9358	40	31.5726	31.0552	31.4932	40	40	40	40	40	40	40	40	40	40	40	32.6199	40	40		hsa-miR-1289-002871	31.1339	40	40	40	40	40
hsa-miR-129#-002298	40	40	40	40	40	40	40	40	40	40	40	40	40	40	40	40	40	40	33.333	40	40	40	40	40	40	40	40		hsa-miR-129#-002298	40	40	29.5949	40	40	40
hsa-miR-129-3p-4373297	40	40	40	40	40	40	40	40	40	40	40	40	40	40	40	40	40	40	40	40	40	40	40	40	40	40	40		hsa-miR-129-3p-4373297	40	40	40	40	40	40
hsa-miR-129-5p-4373171	40	40	40	40	40	40	40	40	40	40	40	40	40	40	40	40	40	40	40	40	40	40	40	40	40	40	40		hsa-miR-129-5p-4373171	40	40	40	40	40	40
hsa-miR-1290-002863	27.4444	28.7788	27.5445	27.4581	28.0141	19.885	19.9474	17.7219	18.4758	17.6783	17.3397	18.9725	17.1518	19.4557	17.6533	25.1833	23.1108	23.3762	24.3042	17.6925	17.6151	17.6491	17.9584	16.0923	15.8719	15.5999	16.9054		hsa-miR-1290-002863	16.5695	14.923	15.1324	15.6272	15.335	14.8358
hsa-miR-1291-002838	27.7536	28.5617	27.9564	28.4446	28.4036	27.8695	27.6826	25.0545	26.1938	25.4464	26.9116	40	26.273	30.0864	27.6984	29.8573	26.0794	26.0898	27.2627	27.8182	24.4832	24.4707	24.6414	27.712	25.1609	25.037	25.9697		hsa-miR-1291-002838	24.0173	22.6692	23.1948	24.6835	24.0608	22.6209
hsa-miR-1292-002824	40	40	40	40	40	40	40	40	40	40	40	40	40	40	40	40	40	40	40	40	40	40	40	40	40	40	40		hsa-miR-1292-002824	40	40	40	40	40	40
hsa-miR-1293-002905	40	40	40	40	40	40	40	40	40	40	40	40	40	40	40	40	40	40	40	40	40	40	40	40	40	40	40		hsa-miR-1293-002905	40	40	40	40	40	40
hsa-miR-1294-002785	40	40	40	40	40	40	40	40	40	40	40	40	40	40	40	40	40	40	40	40	40	40	40	40	40	40	40		hsa-miR-1294-002785	40	40	40	40	40	40
hsa-miR-1296-002908	40	40	40	40	40	40	40	40	40	40	40	40	40	40	40	40	40	40	40	40	40	40	40	40	40	40	40		hsa-miR-1296-002908	40	40	40	40	40	40
hsa-miR-1298-002861	40	40	40	40	40	40	40	40	40	40	40	40	40	40	40	40	40	40	40	40	40	40	40	40	40	40	40		hsa-miR-1298-002861	40	40	40	40	40	40
hsa-miR-1300-002902	40	28.5592	27.95	28.847	28.9143	40	40	25.3137	26.3474	25.1649	27.129	40	26.6663	31.1069	26.2697	27.6834	25.2256	22.9163	22.8751	25.8143	23.0293	22.7179	21.3645	25.0719	22.473	22.7052	21.5027		hsa-miR-1300-002902	26.2429	24.4864	25.8708	23.0307	22.9622	22.2537
hsa-miR-1301-002827	40	40	40	40	40	40	40	40	40	40	40	40	40	40	40	40	40	40	40	40	40	40	40	40	40	40	40		hsa-miR-1301-002827	40	40	40	40	40	40
hsa-miR-1302-002901	40	40	40	40	34.9661	40	40	40	40	40	40	40	40	40	40	40	40	40	40	40	40	40	40	40	40	40	40		hsa-miR-1302-002901	40	40	40	40	40	40
hsa-miR-1303-002792	40	40	40	40	29.6206	40	40	40	40	40	40	40	40	36.4077	40	28.7263	26.6588	26.1461	26.745	40	23.5783	23.5589	24.1355	26.7607	24.293	24.4158	24.7402		hsa-miR-1303-002792	40	25.6044	40	23.5689	23.6675	22.7291
hsa-miR-1304-002874	40	40	40	40	40	40	40	40	40	40	40	40	40	40	40	40	40	40	40	40	40	40	40	40	40	40	40		hsa-miR-1304-002874	40	40	40	40	40	40
hsa-miR-130a#-002131	40	40	40	40	40	40	40	40	40	40	40	40	40	40	40	40	40	40	40	40	40	40	40	40	40	40	40		hsa-miR-130a#-002131	40	40	40	40	40	40
hsa-miR-130a-4373145	25.8875	26.5057	26.1639	25.3971	24.4699	40	40	40	40	40	40	40	40	28.3328	40	40	30.9906	28.6382	28.9426	40	40	40	40	40	40	40	40		hsa-miR-130a-4373145	40	40	40	40	40	40
hsa-miR-130b#-002114	40	27.9293	25.6648	24.9062	24.3031	40	40	40	40	40	40	40	40	29.9774	40	40	40	40	40	40	40	40	40	40	40	40	40		hsa-miR-130b#-002114	40	40	40	40	40	40
hsa-miR-130b-4373144	24.3648	25.3281	23.3618	22.3473	21.6394	40	40	22.3015	22.02	20.3725	40	25.1886	22.9541	23.4097	21.3347	40	26.3595	24.9108	25.1502	40	40	40	40	40	40	40	40		hsa-miR-130b-4373144	40	40	40	40	40	40
hsa-miR-132#-002132	40	40	40	40	40	40	40	40	40	40	40	40	40	40	40	40	40	40	40	40	40	40	40	40	40	40	40		hsa-miR-132#-002132	40	40	40	40	40	40
hsa-miR-132-4373143	20.772	20.1345	19.6553	19.526	20.2094	22.3949	21.2605	19.2186	20.4752	19.753	20.3296	20.2989	19.2747	23.1207	20.7104	40	26.7324	26.3995	40	40	40	40	40	40	40	40	40		hsa-miR-132-4373143	20.5689	22.1653	40	40	40	40
hsa-miR-1324-002815	40	40	40	40	40	40	40	40	40	40	40	40	40	40	40	40	40	40	40	40	40	40	40	40	40	40	40		hsa-miR-1324-002815	40	40	40	40	40	40
hsa-miR-133a-4395357	40	40	40	30.3758	40	40	40	40	40	40	40	40	40	40	40	30.4377	30.8145	29.4308	30.1238	40	40	40	40	40	40	40	40		hsa-miR-133a-4395357	40	40	40	40	40	40
hsa-miR-133b-4395358	40	40	40	40	40	40	40	40	40	40	40	40	40	40	40	40	40	40	40	40	40	40	40	40	40	40	40		hsa-miR-133b-4395358	40	40	40	40	40	40
hsa-miR-134-4373299	40	40	40	40	40	40	40	40	40	40	40	40	40	40	40	40	40	40	40	40	40	40	40	40	40	40	40		hsa-miR-134-4373299	40	40	40	40	40	40
hsa-miR-135a-4373140	30.074	31.2324	29.3485	28.7329	28.8513	31.5404	40	27.4968	26.3781	24.6436	29.2727	31.3424	28.9759	28.4715	26.2116	40	40	36.4044	35.3806	40	31.0055	40	40	40	40	40	33.959		hsa-miR-135a-4373140	28.0473	28.7665	29.1751	40	34.3866	40
hsa-miR-135b#-002159	40	40	29.3303	26.9556	27.403	40	40	40	40	40	40	40	40	40	40	40	40	30.1616	29.3335	40	40	40	40	40	40	40	40		hsa-miR-135b#-002159	40	40	40	40	40	40
hsa-miR-135b-4395372	27.9458	27.2694	23.9301	22.5038	22.2252	40	40	23.7925	22.9695	20.8628	40	40	40	25.8036	22.8094	31.9437	30.6342	27.6802	27.236	40	40	40	27.879	40	40	29.3991	28.9268		hsa-miR-135b-4395372	40	26.2392	40	40	40	40
hsa-miR-136#-002100	40	40	40	40	40	40	40	40	40	40	40	40	40	40	40	40	40	40	40	40	40	40	40	40	40	40	40		hsa-miR-136#-002100	40	40	40	40	40	40
hsa-miR-136-4373173	40	34.593	40	40	35.1731	40	27.2737	40	28.2239	27.1921	26.0893	27.361	26.5436	29.0886	40	40	40	37.6101	36.6063	30.8868	28.1113	28.2838	29.5737	29.3198	27.7681	27.9148	29.2585		hsa-miR-136-4373173	26.1134	26.3033	26.302	25.5651	25.9331	24.5298
hsa-miR-137-4373301	40	40	40	40	40	40	40	40	40	40	40	40	40	40	40	40	40	40	40	40	40	40	40	40	40	40	40		hsa-miR-137-4373301	40	40	40	40	40	40
hsa-miR-138-2#-002144	40	40	40	40	40	40	40	40	40	40	40	40	40	40	40	40	40	40	40	40	40	40	40	40	40	40	40		hsa-miR-138-2#-002144	40	40	40	40	40	40
hsa-miR-138-4395395	24.7717	25.4782	25.3467	25.9182	26.5238	25.5917	26.3627	25.043	26.1475	25.514	24.4996	25.2308	25.796	27.9422	26.3859	27.8698	27.7021	27.3038	40	29.3244	26.4468	27.3024	32.0614	26.7285	26.4511	27.7809	29.6567		hsa-miR-138-4395395	19.695	19.3767	19.0489	24.616	23.4545	23.2091
hsa-miR-139-3p-4395424	40	40	40	40	40	40	40	40	40	40	40	40	40	40	40	40	40	40	40	40	40	40	40	40	40	40	40		hsa-miR-139-3p-4395424	40	40	40	40	40	40
hsa-miR-139-5p-4395400	26.1707	26.2901	25.6274	25.1633	25.7489	26.3622	25.0462	24.6665	25.8947	24.9563	24.6372	24.7584	24.4682	27.9191	40	40	40	30.7633	29.3071	40	40	29.0858	40	40	40	40	40		hsa-miR-139-5p-4395400	26.2144	25.078	27.1787	40	40	40
hsa-miR-140-3p-4395345	21.6923	21.6389	21.9339	22.8226	23.222	22.4927	22.1039	20.7032	21.9003	21.3532	21.228	22.1452	21.7239	24.5686	23.2375	28.5371	28.1183	26.8114	27.3083	29.1677	26.1681	25.8167	26.7369	29.5778	26.5267	26.7366	27.6488		hsa-miR-140-3p-4395345	21.6098	21.3522	22.5186	26.7044	26.8317	26.43
hsa-miR-140-5p-4373374	17.8976	17.8101	17.9194	18.1414	18.318	18.5355	18.6049	17.2688	18.1728	17.5547	17.4151	18.3685	17.7106	19.8102	18.4708	24.8326	24.5727	22.8689	22.9122	25.0179	22.9317	23.5305	23.9117	24.5854	23.0603	23.2796	23.7924		hsa-miR-140-5p-4373374	18.497	18.4396	19.5131	23.153	22.7453	22.9381
hsa-miR-141#-002145	40	32.5188	40	31.3484	40	40	29.9425	29.6881	29.8073	29.3209	29.903	30.5162	30.0351	34.3812	40	40	40	40	40	31.0193	29.8163	29.4325	29.7736	31.807	30.8361	30.2029	30.1628		hsa-miR-141#-002145	28.5387	28.3521	27.8797	28.6114	29.4855	29.24
hsa-miR-141-4373137	25.8685	25.6808	25.4141	25.6316	25.7411	26.3567	25.1579	24.0293	24.9805	24.1407	24.0938	24.6971	23.9539	27.8333	24.3039	29.8937	29.0413	28.3478	29.2992	40	40	40	40	40	40	40	40		hsa-miR-141-4373137	24.5929	24.781	25.0128	40	26.6317	25.6977
hsa-miR-142-3p-4373136	13.9841	14.1201	13.9418	13.754	13.8622	15.2676	14.4794	13.2549	14.4742	13.4359	13.3666	14.2006	12.9927	15.8419	14.2458	21.8071	20.9102	19.3534	19.1594	22.2297	19.351	19.6133	19.9782	21.5697	19.2456	19.4182	19.6047		hsa-miR-142-3p-4373136	13.167	14.6452	14.09	19.3422	19.7494	18.3399
hsa-miR-142-5p-4395359	21.2037	20.0383	20.2737	20.16	20.5146	21.0495	20.6605	19.609	20.7891	20.1233	20.0272	20.4452	19.9453	22.1448	20.6053	28.2864	26.9583	25.266	25.0755	40	25.1969	24.8237	25.5974	40	24.8194	25.1803	25.4069		hsa-miR-142-5p-4395359	19.6619	19.7947	19.7381	25.5332	25.1226	24.7248
hsa-miR-143#-002146	40	40	40	40	40	40	40	40	40	40	40	40	40	40	40	40	40	40	40	40	40	40	40	40	40	40	40		hsa-miR-143#-002146	40	40	40	40	40	40
hsa-miR-143-4395360	23.5465	23.0326	23.8382	24.6667	25.7751	40	40	40	40	40	40	40	40	40	40	32.9125	28.2558	27.3785	27.9298	40	40	40	40	40	40	40	40		hsa-miR-143-4395360	40	40	40	40	40	40
hsa-miR-144#-002148	30.8782	40	29.8397	30.1266	29.67	40	40	40	40	40	40	40	40	40	40	40	40	40	40	40	40	40	40	40	40	40	40		hsa-miR-144#-002148	40	40	40	40	40	40
hsa-miR-144-002676	40	40	40	40	40	40	40	40	40	40	40	40	40	40	40	40	40	40	40	40	40	40	40	40	40	40	40		hsa-miR-144-002676	40	40	40	40	40	40
hsa-miR-145#-002149	28.7684	29.1549	30.0789	40	32.5088	40	40	40	40	40	40	40	40	38.5683	40	40	40	40	40	40	40	40	40	40	40	40	40		hsa-miR-145#-002149	40	40	40	40	40	25.1846
hsa-miR-145-4395389	19.5627	19.7618	20.9499	22.2087	24.2291	26.3713	40	26.1162	40	40	23.3262	24.5453	24.8538	32.5033	40	27.8585	25.4127	24.9626	25.7653	40	40	40	40	40	40	40	40		hsa-miR-145-4395389	25.8608	26.2036	40	40	40	40
hsa-miR-146a#-002163	40	40	40	40	30.746	40	40	40	40	40	40	40	40	40	40	40	40	33.4149	40	40	40	40	40	40	40	40	40		hsa-miR-146a#-002163	40	40	40	40	40	40
hsa-miR-146a-4373132	14.364	14.0657	14.6695	14.8601	14.9256	14.9961	15.2481	13.6221	14.8299	14.1916	14.0829	14.895	14.2774	16.7971	14.9425	20.473	19.7044	17.8223	18.61	21.4935	17.6561	17.7024	18.9206	20.8667	17.6693	18.2816	19.1234		hsa-miR-146a-4373132	15.7443	15.5394	16.9033	20.9626	20.4818	20.9705
hsa-miR-146b-3p-4395472	24.0527	24.2233	24.0948	23.6807	24.281	25.4379	25.0532	23.4066	24.6549	23.8164	24.332	24.9793	23.993	26.9074	24.8847	29.6916	27.7754	25.5942	26.3668	30.6071	26.2083	26.2606	25.7395	30.4024	26.7685	26.3972	26.527		hsa-miR-146b-3p-4395472	40	28.7385	40	40	40	40
hsa-miR-146b-5p-4373178	13.6797	13.6168	13.8355	14.2375	14.4484	14.1496	13.818	12.8105	14.0034	13.7698	13.1459	13.6302	13.1683	16.2068	14.4723	21.17	21.3577	18.8284	18.8431	21.755	18.5001	19.0083	19.1162	21.1352	18.7359	19.1169	19.5456		hsa-miR-146b-5p-4373178	18.1508	17.3755	19.7266	22.9503	23.0674	23.6497
hsa-miR-147-4373131	40	40	31.8432	40	40	40	40	40	40	40	40	40	40	40	40	40	40	40	33.0379	40	40	40	40	40	40	40	40		hsa-miR-147-4373131	40	40	40	40	40	40
hsa-miR-147b-4395373	40	40	40	40	40	40	40	40	40	40	40	40	40	40	40	40	40	29.052	30.3446	40	40	40	40	40	40	40	40		hsa-miR-147b-4395373	40	40	40	40	40	40
hsa-miR-148a#-002134	40	40	40	40	40	40	40	40	40	40	40	40	40	40	40	40	40	40	40	40	40	40	40	40	40	40	40		hsa-miR-148a#-002134	40	40	40	40	40	40
hsa-miR-148a-4373130	22.7201	22.2157	22.1101	21.6723	21.396	23.3632	23.7142	21.2164	22.0725	20.4498	21.9347	23.0811	22.5272	23.4626	21.6372	29.7504	28.042	26.2435	26.2214	29.8356	27.1425	26.7367	26.4688	30.3534	26.8468	26.8102	25.9576		hsa-miR-148a-4373130	24.2896	24.5906	26.2101	28.5843	40	40
hsa-miR-148b#-002160	27.1603	27.5109	27.1011	26.6978	27.2688	25.8769	26.37	24.3262	25.0458	24.089	25.2877	25.2539	24.7035	26.552	25.3227	33.3022	40	31.7922	33.0522	40	32.8006	30.2611	33.0866	40	31.8883	40	32.136		hsa-miR-148b#-002160	25.7371	25.8359	26.9918	40	40	40
hsa-miR-148b-4373129	25.6019	25.6091	25.0587	25.0106	25.3018	25.4561	26.5702	24.7897	25.842	24.3433	24.8969	26.1653	25.493	27.9084	26.0764	31.6027	32.0534	28.9269	29.2862	40	28.642	29.968	29.7442	31.2469	28.9242	28.4325	29.6251		hsa-miR-148b-4373129	25.7534	23.8636	25.9374	40	40	40
hsa-miR-149#-002164	40	40	40	40	40	40	40	40	40	40	40	40	40	32.9151	40	40	40	40	40	40	40	40	40	40	40	40	40		hsa-miR-149#-002164	40	40	40	40	40	40
hsa-miR-149-4395366	40	40	23.6993	23.0001	22.6355	40	40	40	22.3636	21.6004	40	40	25.2454	25.6131	22.9775	40	40	27.1845	27.0991	40	40	40	40	40	40	40	40		hsa-miR-149-4395366	40	40	40	40	40	40
hsa-miR-150-4373127	9.8899	10.1424	10.0644	11.5126	11.8281	9.9254	9.8555	9.0312	10.8084	10.3025	9.0156	9.8439	10.4641	14.3684	11.7063	17.6509	17.085	15.954	16.0407	18.23	14.7113	14.8696	15.4209	17.8545	14.7654	15.4827	16.0987		hsa-miR-150-4373127	10.9592	10.8617	12.2267	16.6769	16.5543	16.2407
hsa-miR-151-3p-002254	22.0462	22.2407	21.9304	21.9869	22.325	22.7168	22.3723	21.7131	22.3886	21.7956	21.824	22.7742	22.2017	23.9458	22.1	28.2204	25.8929	24.184	24.2497	27.6108	24.2435	23.5921	23.788	25.9587	23.7205	24.2746	24.3052		hsa-miR-151-3p-002254	21.6023	21.2513	22.1975	23.8064	24.4088	24.0767
hsa-miR-151-5P-002642	25.567	25.1904	25.7703	25.3884	26.2264	25.186	25.4135	24.072	25.0672	24.8253	23.8755	24.705	24.7232	27.4307	25.282	35.8308	40	33.0699	34.2808	33.8119	40	31.3745	31.055	40	30.4041	40	40		hsa-miR-151-5P-002642	21.6899	22.1585	22.4559	27.0591	27.1711	26.4659
hsa-miR-152-4395170	24.5108	24.7711	23.5343	22.8925	22.365	25.4611	24.9287	22.7725	23.1671	21.6055	23.595	24.3119	23.3523	24.3031	22.1395	30.9954	30.3228	26.7255	26.6792	40	26.8831	26.1476	26.0112	28.9658	26.216	26.6546	25.8994		hsa-miR-152-4395170	23.9854	23.3299	24.1151	28.9271	26.876	40
hsa-miR-153-4373305	40	40	40	31.2873	40	40	40	40	40	40	40	40	40	40	40	40	40	40	40	40	40	40	40	40	40	40	40		hsa-miR-153-4373305	40	40	40	40	40	40
hsa-miR-154#-000478	40	40	40	40	40	40	40	40	40	40	40	40	40	40	40	40	40	40	40	40	40	40	40	40	40	40	40		hsa-miR-154#-000478	40	40	40	40	40	40
hsa-miR-154-4373270	40	40	40	40	40	40	40	40	40	40	40	40	40	40	40	40	40	40	40	40	40	40	40	40	40	40	40		hsa-miR-154-4373270	40	40	40	40	40	40
hsa-miR-155#-002287	35.6644	26.5182	25.7858	26.3515	27.2642	40	26.7801	22.2884	23.5281	23.3236	40	24.3382	22.8163	24.7102	23.9614	40	35.2123	30.7889	33.0266	40	31.4515	29.4983	29.9924	40	29.1552	29.4649	31.1244		hsa-miR-155#-002287	25.0977	26.7087	27.056	40	32.5281	40
hsa-miR-15a#-002419	30.8151	29.0073	28.0313	27.4574	27.5023	40	40	40	27.9859	26.3474	40	40	28.4625	30.1522	26.9517	40	40	34.0283	40	40	40	40	40	40	40	40	40		hsa-miR-15a#-002419	27.3255	26.6331	27.9384	40	40	40
hsa-miR-15a-4373123	40	24.0454	23.4861	22.8273	40	40	40	40	40	40	40	40	40	34.6642	40	40	40	24.5524	26.0894	40	40	40	40	40	40	40	40		hsa-miR-15a-4373123	40	40	40	40	40	40
hsa-miR-15b#-002173	40	23.726	40	21.9729	21.7364	40	40	40	40	40	40	40	40	29.1326	40	40	40	40	40	40	40	40	40	40	40	40	40		hsa-miR-15b#-002173	40	40	40	40	40	40
hsa-miR-15b-4373122	19.0598	19.2773	18.7835	18.3422	17.8352	20.6703	20.387	18.6988	18.6798	17.1744	18.487	19.1735	18.8601	20.6488	17.7422	27.5804	26.5545	25.0553	25.3512	40	40	40	40	40	40	40	40		hsa-miR-15b-4373122	20.1241	19.2225	21.4656	40	40	40
hsa-miR-16-1#-002420	26.8854	25.1549	25.3703	24.0701	24.733	40	26.5075	24.3593	24.9379	24.1168	40	26.079	25.1653	28.5175	25.7418	30.3384	30.3769	27.9017	28.9467	40	28.9616	28.972	27.7315	40	40	40	27.2553		hsa-miR-16-1#-002420	40	27.3428	27.4667	40	40	40
hsa-miR-16-2#-002171	40	40	40	40	40	40	40	40	40	40	40	40	40	40	40	40	40	40	40	40	40	40	40	40	40	40	40		hsa-miR-16-2#-002171	40	40	40	40	40	40
hsa-miR-16-4373121	15.6069	15.6107	15.8724	16.172	16.0575	15.9539	15.7458	14.8868	15.7323	14.7188	14.8215	15.2169	15.241	17.3995	15.5223	23.7445	23.026	21.104	20.575	23.3113	19.6456	19.849	20.8806	22.5464	19.0471	19.7487	20.3785		hsa-miR-16-4373121	14.1058	14.2656	14.6906	20.5624	19.9644	19.7014
hsa-miR-17#-002421	27.9246	27.2388	26.2183	25.4859	26.1183	40	28.9418	25.3737	26.427	25.01	28.106	28.3323	25.8064	29.165	25.4872	40	33.6771	30.6702	40	40	40	29.8249	40	40	40	40	28.9392		hsa-miR-17#-002421	29.6472	40	40	40	40	40
hsa-miR-17-4395419	15.1151	15.561	13.7214	13.5168	13.4543	16.7781	16.57	12.9249	13.7656	12.4295	15.289	15.6244	13.4972	15.5095	13.2469	23.5579	21.8697	19.3001	18.4843	23.9012	20.2156	20.0963	19.2303	23.6016	19.6213	19.3617	19.1613		hsa-miR-17-4395419	16.0881	15.8295	17.2353	21.9065	21.5073	21.0329
hsa-miR-181a-2#-002317	25.8468	26.1505	26.6564	26.304	26.1295	25.9156	40	40	40	25.9922	24.9597	26.1883	25.9043	30.4722	26.059	33.1632	40	28.7776	28.9407	40	40	40	40	40	40	40	40		hsa-miR-181a-2#-002317	40	26.3874	40	40	40	40
hsa-miR-181a-4373117	21.5261	21.778	21.5846	21.539	21.9404	22.035	21.9314	20.1131	21.2356	20.3345	20.5818	20.7674	20.9709	23.5211	21.6774	26.3426	26.2498	23.9298	24.0703	26.6705	23.6627	23.1194	24.6496	25.9403	23.1054	23.639	25.9693		hsa-miR-181a-4373117	21.4056	21.5305	22.6185	25.1679	24.4185	25.3153
hsa-miR-181c#-002333	40	40	40	40	40	40	40	40	40	40	40	40	40	40	40	40	40	40	40	40	40	40	40	40	40	40	40		hsa-miR-181c#-002333	40	40	40	40	40	40
hsa-miR-181c-4373115	27.5252	26.9835	27.4363	27.6258	28.0213	24.8561	24.9673	23.8382	24.8204	23.5488	23.1728	23.7066	23.5747	27.4405	40	33.9886	32.2572	29.0681	30.3645	40	27.1931	27.2457	28.7395	29.293	26.1876	27.2401	27.8772		hsa-miR-181c-4373115	23.4324	23.6842	24.6894	27.6789	26.9946	40
hsa-miR-182#-000483	40	40	40	40	40	40	40	40	40	40	40	40	40	40	40	40	40	40	40	40	40	40	40	40	40	40	40		hsa-miR-182#-000483	40	40	40	40	40	40
hsa-miR-182-4395445	32.9167	40	33.4165	31.8946	30.1387	40	40	28.9846	28.9007	27.6234	30.2884	40	29.2922	31.5154	27.6432	40	40	40	40	40	40	40	40	40	40	40	40		hsa-miR-182-4395445	30.6121	30.6948	40	40	40	40
hsa-miR-1825-002907	40	40	40	40	40	40	40	40	40	40	40	40	40	36.5369	40	40	40	40	40	40	40	40	40	40	40	40	40		hsa-miR-1825-002907	40	40	40	23.5627	23.8808	21.0696
hsa-miR-1826-002873	40	40	40	40	40	40	40	40	40	40	40	40	40	40	40	40	40	40	40	40	40	40	40	40	40	40	40		hsa-miR-1826-002873	40	40	40	40	40	40
hsa-miR-183#-002270	40	40	29.8832	29.2781	28.6047	40	40	40	40	40	40	40	40	40	40	40	40	30.4743	40	40	40	40	40	40	40	40	40		hsa-miR-183#-002270	40	40	40	40	40	40
hsa-miR-183-4395380	40	40	40	40	29.8068	40	40	40	40	40	40	40	40	40	40	40	40	40	40	40	40	40	40	40	40	40	40		hsa-miR-183-4395380	40	40	40	40	40	40
hsa-miR-184-4373113	40	31.6205	40	40	40	30.2487	29.0538	29.9708	30.5358	30.2906	27.8352	30.5966	29.0237	30.5635	30.3581	30.6532	31.6899	38.1085	32.7268	28.6485	25.2489	24.935	25.2248	27.5971	24.5498	23.8951	23.8081		hsa-miR-184-4373113	27.7455	26.7815	26.4875	23.3464	23.4754	21.4258
hsa-miR-185#-002104	40	40	40	40	40	40	40	40	40	40	40	40	40	40	40	40	40	40	40	40	40	40	40	40	40	40	40		hsa-miR-185#-002104	40	40	40	40	40	40
hsa-miR-185-4395382	24.0349	24.0855	23.8891	23.0052	23.8107	40	40	22.6099	23.4936	22.0636	24.1624	24.228	23.6788	26.2255	23.7587	31.2125	27.3716	26.349	26.5487	40	40	40	40	40	40	40	40		hsa-miR-185-4395382	40	23.9008	40	40	40	40
hsa-miR-186#-002105	40	40	40	40	40	40	40	40	40	40	40	40	40	40	40	40	40	40	40	40	40	40	40	40	40	40	40		hsa-miR-186#-002105	40	40	40	40	40	40
hsa-miR-186-4395396	17.0882	16.9327	17.6695	18.1617	18.1879	17.7898	18.0972	17.8279	18.535	17.7669	17.3153	18.4545	17.974	20.5536	19.0812	23.39	22.3614	21.1601	21.7205	24.4049	21.3212	21.1767	21.5101	23.7175	20.6781	21.2975	21.837		hsa-miR-186-4395396	18.9723	17.5694	19.4788	21.5568	22.4071	21.8076
hsa-miR-187-4373307	16.9194	16.4131	16.2114	17.2048	17.3043	40	16.9992	40	16.7318	15.7187	40	40	40	21.4196	40	24.2371	24.0055	21.8482	21.448	40	40	40	40	40	40	40	40		hsa-miR-187-4373307	40	40	40	40	40	40
hsa-miR-188-3p-4395217	40	40	40	40	40	40	40	40	40	40	40	40	40	40	40	40	40	40	40	40	40	40	40	40	40	40	40		hsa-miR-188-3p-4395217	40	40	40	40	40	40
hsa-miR-18a#-002423	29.1295	28.0223	25.437	25.1318	25.3775	30.2661	29.8843	25.5974	25.5386	24.5558	28.0878	29.4017	25.5762	26.7972	24.7034	31.8549	30.7082	28.1418	28.1821	34.9397	30.4386	29.5226	27.9977	40	29.576	29.355	27.4143		hsa-miR-18a#-002423	29.4613	29.1569	30.3362	31.4744	40	40
hsa-miR-18a-4395533	24.7952	24.3326	21.4376	20.4552	20.5604	27.1448	25.6573	20.8812	20.4973	19.1065	24.964	23.6135	20.8279	21.9426	19.9535	40	31.4134	27.653	26.9533	40	40	40	26.8434	40	40	29.0262	27.5504		hsa-miR-18a-4395533	22.3461	23.2931	22.8284	40	40	40
hsa-miR-18b#-002310	40	40	40	40	40	40	40	40	40	40	40	40	40	40	40	40	40	40	40	40	40	40	40	40	40	40	40		hsa-miR-18b#-002310	40	40	40	40	40	40
hsa-miR-18b-4395328	40	40	40	40	40	40	40	40	40	40	40	40	40	30.6377	40	40	40	40	40	40	40	40	40	40	40	40	40		hsa-miR-18b-4395328	40	40	40	40	40	40
hsa-miR-190-4373110	40	31.1476	30.9017	32.578	31.0119	27.3169	26.2796	25.9793	26.7252	26.7069	25.8368	26.8746	25.8117	28.1752	25.8291	40	40	40	40	31.0429	30.9429	40	30.9486	40	32.1055	40	40		hsa-miR-190-4373110	26.0584	28.3153	26.6386	40	30.5647	30.1612
hsa-miR-190b-002263	26.0634	25.7707	24.9204	26.1585	26.6464	22.8961	23.092	21.2914	21.7317	21.6571	21.9096	22.6467	21.6422	23.6094	21.5048	40	40	28.4346	29.3204	24.6016	22.3125	21.8482	21.7811	24.4902	22.4974	22.6751	22.3369		hsa-miR-190b-002263	22.1171	22.4941	22.6073	23.1009	23.3456	22.0721
hsa-miR-191#-002678	29.9022	29.063	29.3637	28.136	28.5225	40	40	29.2006	27.5733	26.8389	40	40	28.126	29.4384	27.7489	36.0474	33.0966	28.9014	29.8919	40	32.8748	30.5608	30.9807	40	31.2074	31.0145	31.3546		hsa-miR-191#-002678	30.2288	29.0449	40	40	40	40
hsa-miR-191-4395410	16.1169	16.0674	16.1307	16.3071	15.7685	17.1507	16.9011	15.6233	16.3185	15.097	15.9167	16.7865	16.154	17.7751	15.7031	22.9905	22.9114	20.5371	20.4319	24.0836	21.3676	21.4526	20.6845	23.2533	21.0942	21.4506	20.6414		hsa-miR-191-4395410	16.3401	15.9442	17.5532	22.2382	21.0791	22.0225
hsa-miR-192#-002272	29.6688	28.5221	29.8389	29.2096	28.7326	28.9353	28.9001	28.1735	29.0434	27.989	26.8158	28.2487	28.0238	31.2092	29.0122	40	40	40	35.7616	40	35.4534	40	31.8377	40	40	40	40		hsa-miR-192#-002272	28.6067	29.1423	29.9517	33.0156	40	40
hsa-miR-192-4373108	20.9594	21.1427	20.8719	21.5876	21.5928	20.7802	20.6007	19.3068	20.8873	20.0532	19.3738	20.3054	20.4474	22.5106	20.9433	27.86	28.6879	26.3502	25.9527	27.6839	23.4999	23.1919	25.1931	26.8932	23.0652	24.154	25.4159		hsa-miR-192-4373108	21.8505	21.475	22.5072	25.3868	24.4157	23.8112
hsa-miR-193a-3p-4395361	40	40	40	28.514	31.4275	40	40	40	40	40	40	40	40	36.7581	40	40	36.3981	32.0174	34.7034	40	40	31.3309	40	40	40	40	40		hsa-miR-193a-3p-4395361	40	40	40	30.4319	29.1125	40
hsa-miR-193a-5p-4395392	24.5147	24.8209	23.5004	23.2935	23.59	28.0648	28.2231	23.7632	23.9959	22.91	26.6662	26.7847	23.9036	25.5528	23.3921	29.0009	26.5408	25.2047	26.0551	40	27.4481	26.8903	26.1798	28.4419	26.1478	25.9519	25.8904		hsa-miR-193a-5p-4395392	25.264	24.8486	26.2423	40	27.4712	40
hsa-miR-193b#-002366	40	40	28.7081	28.0488	28.2671	40	40	40	40	40	40	40	40	39.5682	40	40	40	40	40	40	40	40	40	40	40	40	40		hsa-miR-193b#-002366	40	40	40	40	40	40
hsa-miR-193b-4395478	19.7668	20.0319	19.7282	19.8861	19.1156	21.5615	21.9657	19.6367	20.7226	19.6626	19.8068	20.8527	19.9937	22.4555	19.9279	25.6573	25.9463	24.3173	24.5635	27.816	25.5231	25.2916	25.0528	27.1132	24.515	24.6407	24.8997		hsa-miR-193b-4395478	21.5241	21.6418	23.127	25.8206	27.1836	27.2997
hsa-miR-194#-002379	40	40	40	40	40	40	40	40	40	40	40	40	40	40	40	40	40	40	40	40	40	40	40	40	40	40	40		hsa-miR-194#-002379	40	40	40	40	40	40
hsa-miR-194-4373106	22.1639	22.5108	22.3504	22.5181	22.9066	22.1346	21.3112	19.8687	22.3165	21.4704	20.4719	21.5197	21.5471	25.7963	23.5265	29.6007	28.483	27.2328	26.2573	28.9371	24.8108	25.6155	26.0811	40	24.8014	26.0665	26.8774		hsa-miR-194-4373106	22.8817	23.1111	40	27.9472	40	40
hsa-miR-195#-002107	40	40	40	40	40	40	40	40	40	40	40	40	40	40	40	40	40	40	40	40	40	40	40	40	40	40	40		hsa-miR-195#-002107	40	40	40	40	40	40
hsa-miR-195-4373105	21.0156	20.8244	20.7903	20.6578	20.7964	18.1223	17.8295	17.5089	18.2174	17.4134	16.2692	17.2776	17.061	19.0351	17.2234	28.7107	27.6048	25.4611	24.4146	25.8564	22.527	22.5807	23.3499	24.7518	21.4858	22.1074	22.1469		hsa-miR-195-4373105	16.2066	15.8176	16.3159	21.3241	21.2455	20.7378
hsa-miR-196a#-002336	40	40	40	40	40	40	40	40	40	40	40	40	40	40	40	40	40	40	40	40	40	40	40	40	40	40	40		hsa-miR-196a#-002336	40	40	40	40	40	40
hsa-miR-196b-4395326	25.0755	25.1088	25.8315	26.8823	27.3698	25.9307	26.7738	26.0096	28.439	27.7307	25.7715	27.0372	26.8418	34.2347	29.3934	31.5299	40	30.0993	32.7894	40	29.3195	29.6204	40	40	40	40	40		hsa-miR-196b-4395326	28.2068	27.2502	40	40	40	40
hsa-miR-197-4373102	20.5344	20.5286	20.8494	21.1206	20.8376	20.6586	20.6447	20.0058	20.501	19.5354	20.0313	20.37	20.7845	22.8694	20.5446	27.2495	25.5189	25.8235	26.6177	24.5251	23.4789	23.6877	24.2112	24.5642	23.5279	23.191	24.1473		hsa-miR-197-4373102	21.0796	21.2331	22.698	23.8735	24.0587	40
hsa-miR-198-4395384	40	40	40	40	40	40	40	40	40	40	40	40	40	40	40	40	40	40	40	40	40	40	40	40	40	40	40		hsa-miR-198-4395384	40	40	40	40	40	40
hsa-miR-199a-3p-4395415	24.2251	23.749	24.0274	25.262	25.8156	27.6166	26.6359	26.0066	27.1684	26.553	23.78	26.1593	25.4114	30.4297	27.1336	30.7871	29.5653	28.9406	30.4383	40	40	40	40	40	40	40	40		hsa-miR-199a-3p-4395415	25.5041	25.112	40	40	40	40
hsa-miR-199a-5p-4373272	40	40	40	40	40	40	40	40	40	40	40	40	40	40	40	40	40	40	40	40	40	40	40	40	40	40	40		hsa-miR-199a-5p-4373272	40	40	40	40	40	40
hsa-miR-199b-5p-4373100	29.2783	29.1317	28.4309	30.9859	40	40	40	40	40	40	40	40	40	40	40	40	40	40	40	40	40	40	40	40	40	40	40		hsa-miR-199b-5p-4373100	40	40	40	40	40	40
hsa-miR-19a#-002424	40	31.4562	29.5127	28.884	30.0588	40	40	40	27.8295	27.8908	40	40	40	31.6694	28.2824	40	40	40	32.7217	40	40	40	40	40	40	40	40		hsa-miR-19a#-002424	40	40	40	40	40	40
hsa-miR-19a-4373099	19.0104	19.2527	17.9795	17.7938	17.7012	19.0056	17.6896	16.3221	16.0148	14.6329	16.9066	17.6719	15.9074	17.6266	15.7627	26.2854	25.2469	22.8538	22.7026	25.5432	22.2142	21.3357	22.469	25.003	21.6595	21.3045	21.9674		hsa-miR-19a-4373099	17.2593	17.8662	17.7012	22.6315	21.9322	21.8775
hsa-miR-19b-1#-002425	25.907	23.7067	23.3585	22.9034	24.1422	25.8263	24.7947	22.4736	22.4536	22.0162	25.0616	23.7802	22.5711	23.972	22.8112	32.8801	31.0655	27.1896	28.132	30.2229	29.0878	28.0994	27.0764	30.2877	27.7396	27.7481	26.8447		hsa-miR-19b-1#-002425	26.013	26.3222	27.7451	27.9709	28.4589	27.0857
hsa-miR-19b-4373098	14.622	14.1276	12.9685	13.2692	12.9208	15.1621	14.8608	12.6963	13.1389	12.1383	13.8155	14.1779	12.8632	15.6856	12.6964	20.9872	19.8222	17.2365	17.6216	22.0623	18.1575	17.9531	18.9969	21.3481	18.4003	18.1385	18.6048		hsa-miR-19b-4373098	13.5932	14.4504	15.139	19.4959	19.0686	18.9371
hsa-miR-200a#-001011	40	40	31.5371	40	40	40	40	40	40	40	40	40	40	40	40	40	40	30.9303	40	40	40	40	40	40	40	40	40		hsa-miR-200a#-001011	40	40	40	40	40	40
hsa-miR-200a-4378069	40	40	40	40	40	40	40	40	40	40	40	40	40	40	40	40	40	40	40	40	40	40	40	40	40	40	40		hsa-miR-200a-4378069	40	40	40	40	40	40
hsa-miR-200b#-002274	40	40	40	40	40	40	40	40	40	40	40	40	40	40	40	40	40	40	40	40	40	40	40	40	40	40	40		hsa-miR-200b#-002274	40	40	40	40	40	40
hsa-miR-200b-4395362	25.4871	26.5012	25.8963	25.4255	25.4547	40	40	40	40	40	40	40	40	35.3516	40	40	31.1427	30.0579	40	40	40	40	40	40	40	40	40		hsa-miR-200b-4395362	40	23.3298	40	40	40	40
hsa-miR-200c#-002286	40	40	40	40	40	40	40	40	40	40	40	40	40	40	40	40	40	40	40	40	40	40	40	40	40	40	40		hsa-miR-200c#-002286	40	40	40	40	40	40
hsa-miR-200c-4395411	22.4425	22.361	21.8059	21.6033	21.3444	23.5799	23.1409	21.5401	21.6447	20.6181	21.9864	22.8788	22.0065	24.0671	21.8735	27.908	27.532	25.6571	25.87	40	27.0959	27.9203	28.3388	40	40	40	40		hsa-miR-200c-4395411	23.0249	22.7019	23.5144	40	40	40
hsa-miR-202#-002362	40	40	40	40	40	40	40	40	40	40	40	40	40	40	40	40	40	40	40	40	40	40	40	40	40	40	40		hsa-miR-202#-002362	40	40	40	40	40	40
hsa-miR-202-4395474	28.8078	40	29.8876	30.0714	31.3739	26.085	24.4662	24.298	25.1437	24.7628	24.2878	25.0339	23.8482	26.6989	24.2557	29.7073	28.5478	28.7755	28.7731	25.7481	23.4236	23.4787	23.8023	25.0019	22.569	23.2948	23.2036		hsa-miR-202-4395474	23.9978	24.1344	23.0079	22.9598	23.1116	21.3705
hsa-miR-203-4373095	27.5624	27.9401	27.0898	27.176	28.0797	40	40	27.2138	27.5354	27.6304	40	40	40	33.3641	40	28.9719	24.1177	24.8429	30.0966	27.657	40	40	40	40	25.9363	40	40		hsa-miR-203-4373095	40	40	40	40	40	40
hsa-miR-204-4373094	26.4655	26.2426	27.0252	40	27.3967	40	40	40	40	40	40	40	40	40	40	40	40	40	40	40	40	40	40	40	40	40	40		hsa-miR-204-4373094	40	40	40	40	40	40
hsa-miR-205-4373093	40	40	40	40	40	40	40	40	40	40	40	40	40	40	40	40	28.404	29.2752	40	40	40	40	40	40	40	40	40		hsa-miR-205-4373093	40	40	40	40	40	40
hsa-miR-206-000510	30.9466	35.0167	30.5241	27.8344	31.9905	20.3943	21.1965	19.9209	20.4857	20.1923	19.5942	20.6192	19.9112	22.0097	20.7626	40	29.8629	28.4519	32.6494	23.7595	22.444	21.7839	21.7051	23.3262	21.9863	22.2618	22.0384		hsa-miR-206-000510	20.4186	20.4983	20.9243	20.378	20.5467	18.9758
hsa-miR-208-4373091	40	40	40	40	40	40	40	40	40	40	40	40	40	40	40	40	40	40	40	40	40	40	40	40	40	40	40		hsa-miR-208-4373091	40	40	40	40	40	40
hsa-miR-208b-4395401	40	40	40	40	40	40	40	40	40	40	40	40	40	33.0274	40	40	40	40	33.2874	40	28.3831	40	40	40	40	40	40		hsa-miR-208b-4395401	40	40	40	40	40	40
hsa-miR-20a#-002437	24.4545	23.3837	22.8719	22.7857	23.8722	23.926	23.5356	21.0444	22.0068	21.3185	22.4254	22.8518	21.5777	23.7606	21.9874	30.5229	29.6552	26.5526	28.472	32.1845	27.426	27.5947	26.5375	31.8947	26.693	26.8998	27.0278		hsa-miR-20a#-002437	23.1506	23.5045	24.0864	30.4969	30.6481	40
hsa-miR-20a-4373286	15.1201	16.1647	14.5012	14.4998	14.2384	15.7064	15.0376	12.9438	13.6258	12.7981	14.3799	15.9673	13.8196	15.7735	13.8319	24.7206	23.0733	20.3342	19.7661	24.1881	20.4283	20.0661	18.8565	22.7763	20.0508	19.5756	19.6539		hsa-miR-20a-4373286	15.1063	14.687	15.8006	21.4598	19.9169	20.4145
hsa-miR-20b#-002311	40	30.8064	27.4984	26.5397	26.2625	40	40	28.877	27.1162	26.0818	40	40	27.9306	29.6525	25.763	40	40	40	40	40	40	40	40	40	40	40	40		hsa-miR-20b#-002311	40	40	40	40	40	40
hsa-miR-20b-4373263	19.2274	18.6629	17.3274	16.9063	16.2499	20.6606	20.4157	16.8779	17.344	15.6721	18.861	19.1969	16.9522	18.0229	16.573	27.5041	25.534	22.9829	21.8806	28.7051	24.1717	23.4207	22.908	28.0416	23.1939	22.8603	22.1471		hsa-miR-20b-4373263	19.4632	18.4296	20.4156	24.7659	25.2449	25.23
hsa-miR-21#-002438	28.1374	26.2951	24.6844	24.134	24.6467	28.7593	27.2958	23.8782	24.0016	23.2577	40	26.4568	24.4113	26.2987	24.5841	29.893	26.5472	23.2439	23.6751	40	25.2116	25.2912	24.0689	40	24.3353	24.406	23.8766		hsa-miR-21#-002438	40	40	40	40	40	40
hsa-miR-21-4373090	17.4574	17.2847	16.1292	15.1638	15.4885	17.7252	17.3172	13.6875	15.3067	13.7872	15.7225	16.6029	15.1772	17.2831	15.1191	24.676	22.7273	20.5003	20.922	23.2954	19.694	19.3605	20.3303	23.6424	19.6611	20.0152	20.4949		hsa-miR-21-4373090	17.1586	17.5258	18.0615	23.6629	21.8319	23.1197
hsa-miR-210-4373089	23.762	24.0998	20.913	19.4124	18.6939	23.1457	22.7984	22.7088	23.2931	19.2775	40	40	40	26.1454	19.2439	40	26.6039	22.2745	22.0156	40	40	40	22.5622	40	40	40	22.2393		hsa-miR-210-4373089	40	40	40	40	40	40
hsa-miR-211-4373088	40	40	40	28.8127	40	40	40	40	40	40	40	40	40	37.3319	40	40	40	40	40	40	40	40	40	40	40	40	40		hsa-miR-211-4373088	40	40	40	40	40	40
hsa-miR-212-4373087	25.3634	25.0012	24.5551	24.5687	24.7551	40	40	40	40	40	40	40	40	40	40	29.9124	29.1422	28.3698	29.1492	40	40	40	40	40	40	40	40		hsa-miR-212-4373087	40	40	40	40	40	40
hsa-miR-213-000516	26.2099	26.1889	26.2323	25.9842	25.1604	40	40	40	26.0014	23.758	40	26.8096	40	28.4989	25.4312	30.2847	29.6326	26.6498	26.9938	40	27.7879	27.0914	25.4827	40	28.2551	26.3799	26.467		hsa-miR-213-000516	40	40	40	40	40	40
hsa-miR-214#-002293	40	40	40	40	40	40	40	40	40	40	40	40	40	40	40	40	40	40	40	40	40	40	40	40	40	40	40		hsa-miR-214#-002293	40	40	40	40	40	40
hsa-miR-214-4395417	40	40	40	40	40	40	40	40	40	40	40	40	40	40	40	40	40	40	40	40	40	40	40	40	40	40	40		hsa-miR-214-4395417	40	40	40	40	40	40
hsa-miR-215-4373084	40	40	40	40	40	40	40	40	40	40	40	40	40	38.9634	40	40	40	40	40	40	40	40	40	40	40	40	40		hsa-miR-215-4373084	40	40	40	40	40	40
hsa-miR-216a-4395331	40	40	40	40	40	40	40	40	40	40	40	40	40	40	40	40	40	40	40	40	40	40	40	40	40	40	40		hsa-miR-216a-4395331	40	40	40	40	40	40
hsa-miR-216b-4395437	30.9253	40	40	40	40	40	40	40	40	40	40	40	40	40	40	40	40	40	40	40	40	40	40	40	40	40	40		hsa-miR-216b-4395437	40	40	40	40	40	40
hsa-miR-217-4395448	40	40	40	40	40	40	40	40	40	40	40	40	40	40	40	40	40	40	40	40	40	40	40	40	40	40	40		hsa-miR-217-4395448	40	40	40	40	40	40
hsa-miR-218-1#-002094	40	40	40	40	40	40	40	40	40	40	40	40	40	40	40	40	40	40	40	40	40	40	40	40	40	40	40		hsa-miR-218-1#-002094	40	40	40	40	40	40
hsa-miR-218-2#-002294	31.4187	33.0996	32.1771	34.187	33.9269	31.72	40	40	40	40	40	40	40	39.4473	40	40	40	40	40	40	40	40	40	40	40	40	40		hsa-miR-218-2#-002294	40	40	40	40	40	40
hsa-miR-218-4373081	30.5002	30.5809	29.3027	26.7416	25.6501	27.8256	27.2494	25.8678	25.5823	23.3141	27.2399	28.517	24.5749	24.5997	22.5057	40	31.9276	31.181	30.727	28.9734	27.9403	27.5374	27.8048	27.1886	26.9447	27.3917	26.888		hsa-miR-218-4373081	28.0751	28.4648	28.316	26.4558	26.7011	25.8895
hsa-miR-219-1-3p-4395206	40	30.5283	28.7597	28.709	28.6844	40	40	40	40	40	40	40	40	40	40	40	40	40	40	40	40	40	40	40	40	40	40		hsa-miR-219-1-3p-4395206	40	40	40	40	40	40
hsa-miR-219-2-3p-4395501	40	40	40	40	40	40	40	40	40	40	40	40	40	40	40	40	40	40	40	40	40	40	40	40	40	40	40		hsa-miR-219-2-3p-4395501	40	40	40	40	40	40
hsa-miR-219-5p-4373080	40	30.8294	40	40	30.4401	40	40	40	40	40	40	40	40	40	40	40	40	40	40	40	40	40	40	40	40	40	40		hsa-miR-219-5p-4373080	40	40	40	40	40	40
hsa-miR-22#-002301	28.3278	27.5195	26.3922	26.1165	26.1213	40	40	24.3801	25.1908	24.4763	26.5831	27.0554	25.753	29.905	26.1536	40	31.758	33.2585	32.9256	40	40	40	40	40	40	40	40		hsa-miR-22#-002301	40	40	40	40	40	40
hsa-miR-22-4373079	40	40	40	40	40	40	40	40	40	40	40	40	40	36.6228	40	40	40	40	40	40	40	40	40	40	40	40	40		hsa-miR-22-4373079	40	40	40	40	40	40
hsa-miR-220-4373078	40	40	30.196	31.6222	32.3642	40	40	40	40	40	40	40	40	40	40	40	40	40	40	40	40	40	40	40	40	40	40		hsa-miR-220-4373078	40	40	40	40	40	40
hsa-miR-220b-4395317	40	40	40	40	40	40	40	40	40	40	40	40	40	40	40	40	40	40	40	40	40	40	40	40	40	40	40		hsa-miR-220b-4395317	40	40	40	40	40	40
hsa-miR-220c-4395322	40	40	40	40	40	40	40	40	40	40	40	40	40	40	40	40	40	40	40	40	40	40	40	40	40	40	40		hsa-miR-220c-4395322	40	40	40	40	40	40
hsa-miR-221#-002096	32.1412	32.4286	29.6537	40	40	40	40	40	40	40	40	40	40	37.6683	40	40	40	40	40	40	40	32.0807	40	40	31.516	40	31.1238		hsa-miR-221#-002096	40	40	40	40	40	40
hsa-miR-221-4373077	22.6013	22.5044	20.6672	19.9351	19.8152	40	40	19.9877	19.7407	18.2929	23.5237	24.8693	20.3307	21.1366	19.185	28.879	26.1991	23.4847	23.6263	40	40	25.8027	23.2739	40	26.4244	24.4681	23.6989		hsa-miR-221-4373077	23.7938	23.6866	40	40	40	40
hsa-miR-222#-002097	27.4765	24.0906	22.3952	22.1834	22.2704	40	25.7723	21.4446	21.2117	20.2659	40	23.7353	21.4313	22.7379	20.9671	25.6046	25.2297	20.9443	22.3767	40	24.2226	24.2014	22.758	40	23.1278	23.0408	22.87		hsa-miR-222#-002097	40	40	40	24.9418	25.3818	40
hsa-miR-222-4395387	14.8139	14.8057	14.4707	14.6699	14.9695	15.3439	15.2035	13.7217	14.3972	13.808	14.4458	14.8158	14.1639	16.5482	14.6191	20.786	19.3863	18.3587	18.7775	20.8578	17.917	18.4771	18.0211	21.381	18.2367	18.4719	18.4207		hsa-miR-222-4395387	15.12	14.6357	15.9011	18.9079	18.9114	18.9385
hsa-miR-223#-002098	24.0316	23.4628	24.4639	25.5939	26.9882	40	29.2302	40	40	40	26.8292	27.9652	40	34.74	40	28.7541	28.8295	27.5061	29.5405	40	40	40	40	40	30.1815	40	40		hsa-miR-223#-002098	24.5696	23.7635	25.1774	28.1868	29.6373	40
hsa-miR-223-4395406	11.6439	11.6971	12.7457	13.79	15.0284	16.2035	17.024	16.3784	18.0645	18.1147	14.1435	15.2791	15.4948	18.3992	17.8742	20.5626	18.1882	17.1669	17.8021	21.8844	19.9971	20.8254	21.4463	20.58	19.3064	19.8577	20.6002		hsa-miR-223-4395406	13.4311	13.4049	15.0298	17.8295	17.7664	19.4157
hsa-miR-224-4395210	40	31.2003	40	40	40	40	40	40	40	40	40	40	40	40	40	40	40	40	40	40	40	40	40	40	40	40	40		hsa-miR-224-4395210	40	40	40	40	40	40
hsa-miR-23a#-002439	40	40	40	40	40	40	40	27.8938	29.2356	40	40	40	29.8707	39.5947	29.9229	40	32.2653	31.9323	40	31.6501	30.1235	28.1291	29.0736	40	29.1217	28.95	31.9051		hsa-miR-23a#-002439	40	30.4236	40	28.9825	29.2325	40
hsa-miR-23a-4373074	40	40	26.5815	40	40	40	40	40	40	40	40	40	40	40	40	40	40	40	40	40	40	40	40	40	40	40	40		hsa-miR-23a-4373074	40	40	40	40	40	40
hsa-miR-23b#-002126	40	40	40	40	40	40	40	40	40	40	40	40	40	40	40	40	40	40	40	40	40	40	40	40	40	40	40		hsa-miR-23b#-002126	40	40	40	40	40	40
hsa-miR-23b-4373073	40	40	40	40	40	40	40	40	40	40	40	40	40	40	40	40	40	40	40	40	40	40	40	40	40	40	40		hsa-miR-23b-4373073	40	40	40	40	40	40
hsa-miR-24-1#-002440	40	40	40	40	40	40	40	40	40	40	40	40	40	40	40	40	40	40	40	40	40	40	40	40	40	40	40		hsa-miR-24-1#-002440	40	40	40	40	40	40
hsa-miR-24-2#-002441	27.1085	27.0245	26.221	25.5835	26.291	40	40	40	40	25.068	40	40	40	30.7967	40	40	40	40	40	40	40	40	40	40	40	40	40		hsa-miR-24-2#-002441	40	40	40	40	40	40
hsa-miR-24-4373072	15.3116	15.6201	15.1931	15.2843	15.0142	16.1398	16.0629	14.964	15.6505	14.6706	15.5571	16.0142	15.6143	17.674	15.7823	22.5411	21.9326	19.4276	19.5154	23.8698	20.7367	20.6875	19.872	22.709	20.1134	20.4123	19.8873		hsa-miR-24-4373072	17.256	17.0304	18.4134	22.1589	21.6387	22.0931
hsa-miR-25#-002442	40	40	26.5199	25.023	25.7729	40	40	40	40	40	40	40	40	40	40	40	40	27.331	40	40	40	40	40	40	40	40	40		hsa-miR-25#-002442	40	40	40	40	40	40
hsa-miR-25-4373071	19.9469	20.4689	19.7014	19.4376	19.1574	21.1303	20.8968	19.0011	19.7963	18.5776	19.5097	20.4275	19.9169	20.9163	19.5165	27.5281	25.2198	23.3982	24.2101	26.492	22.7483	22.3388	23.5069	25.8789	23.1946	22.6301	23.4629		hsa-miR-25-4373071	20.2896	19.7324	19.8945	25.4443	24.3683	23.9466
hsa-miR-26a-1#-002443	28.0963	28.2658	27.8173	27.4375	27.3588	40	40	40	40	40	40	40	40	40	40	40	32.703	31.0943	33.6534	40	40	40	40	40	40	40	40		hsa-miR-26a-1#-002443	40	40	40	40	40	40
hsa-miR-26a-2#-002115	29.4769	30.1413	28.8521	29.8905	29.4607	40	40	40	40	40	40	40	40	40	40	40	40	31.6991	30.9882	40	40	40	40	40	40	40	40		hsa-miR-26a-2#-002115	40	40	40	40	40	40
hsa-miR-26a-4395166	15.8105	16.1173	16.0905	16.4177	17.3711	15.3787	15.5829	14.3244	15.6952	15.273	14.2939	14.5758	15.1131	17.8748	16.3303	24.5524	23.9195	22.6244	22.3121	23.3196	20.8129	20.825	21.4213	23.2605	20.7613	21.2127	21.8059		hsa-miR-26a-4395166	15.326	15.4835	16.1418	21.3576	21.4149	20.7719
hsa-miR-26b#-002444	26.84	26.897	26.1119	26.4104	26.1966	40	40	25.9075	26.6607	24.5955	25.9807	27.0847	26.3674	28.0802	24.7115	34.1369	34.7275	28.2255	28.4624	40	40	40	28.4833	40	29.6279	30.2412	27.0714		hsa-miR-26b#-002444	29.1007	26.352	40	40	40	40
hsa-miR-26b-4395167	17.8978	17.753	17.9376	18.093	18.8965	15.6084	15.6692	14.2585	15.593	15.1457	14.6102	15.409	15.1872	17.8122	16.1461	26.3607	25.8843	24.1174	24.0773	23.0192	20.6719	20.6192	21.205	23.4765	20.6805	20.9447	21.7547		hsa-miR-26b-4395167	14.8309	15.3442	15.5697	20.9531	20.6669	20.3323
hsa-miR-27a#-002445	23.5039	22.5575	21.6372	21.1751	21.494	24.1096	21.8677	20.9144	21.7322	20.6486	23.2731	21.8681	21.7295	23.3719	21.2802	29.4109	26.3638	24.7557	25.862	29.4341	25.3383	25.1761	25.1373	27.8529	25.3328	25.6863	26.1863		hsa-miR-27a#-002445	23.6275	24.9062	25.9068	25.599	25.5392	25.4544
hsa-miR-27a-4373287	21.7673	21.627	20.4972	20.4238	20.1604	21.7282	21.7119	19.3888	19.2459	18.3715	20.2426	20.7849	19.8736	20.8231	19.1287	25.8382	24.1809	22.3159	23.0137	25.766	22.851	22.3874	22.5303	25.6947	23.2118	22.9062	22.7936		hsa-miR-27a-4373287	14.9735	15.9181	15.1803	13.0701	14.2631	14.6019
hsa-miR-27b#-002174	29.76	30.3826	28.9632	29.1121	28.0584	40	40	40	40	40	40	40	40	40	40	40	35.8454	32.0898	31.65	40	40	40	40	40	40	40	40		hsa-miR-27b#-002174	40	40	40	40	40	40
hsa-miR-27b-4373068	26.4482	25.8527	24.908	23.7558	23.5497	25.9702	26.1661	23.0417	23.0113	21.2192	24.1781	25.2217	23.5849	24.9529	22.2819	40	29.4128	40	28.6063	40	27.7512	28.5233	26.7955	40	28.6351	40	26.9494		hsa-miR-27b-4373068	24.6455	24.5306	26.0042	40	28.5846	27.6069
hsa-miR-28-3p-4395557	18.9863	19.2863	19.5964	19.9873	19.8102	23.2868	23.5116	22.4451	23.2338	22.6008	22.4181	23.6499	23.2838	23.2569	23.954	25.2847	23.2514	22.0288	23.108	28.1904	25.2278	25.2256	26.1016	28.7362	25.6467	26.0111	26.5306		hsa-miR-28-3p-4395557	22.9404	22.4016	24.2616	26.6591	26.3335	26.9807
hsa-miR-28-5p-4373067	21.3038	21.5664	20.9634	20.4035	20.5725	22.5103	22.3007	20.6604	21.4216	20.4786	21.2097	22.2954	21.7197	23.1695	21.489	28.4368	27.9448	25.4148	25.3394	30.1956	26.636	26.7419	26.6283	28.8783	26.3834	27.1837	26.6636		hsa-miR-28-5p-4373067	21.2436	20.892	21.6363	26.882	26.3364	25.6299
hsa-miR-296-3p-4395212	40	40	40	40	40	40	40	40	40	40	40	40	40	40	40	40	31.5234	31.816	30.4177	40	40	40	40	40	40	40	40		hsa-miR-296-3p-4395212	40	40	40	40	40	40
hsa-miR-296-5p-4373066	40	40	40	40	40	40	40	40	40	40	40	24.3966	40	28.2011	40	40	40	40	40	40	40	40	40	40	40	40	40		hsa-miR-296-5p-4373066	24.3898	25.6687	25.1293	30.786	31.8771	28.8719
hsa-miR-298-4395301	40	40	40	40	40	40	40	40	40	40	40	40	40	40	40	40	40	40	40	40	40	40	40	40	40	40	40		hsa-miR-298-4395301	40	40	40	40	40	40
hsa-miR-299-3p-4373189	40	40	40	40	40	40	40	40	40	40	40	40	40	40	40	40	40	40	40	40	40	40	40	40	40	40	40		hsa-miR-299-3p-4373189	14.6604	13.866	14.3571	14.2459	14.5212	13.4512
hsa-miR-299-5p-4373188	40	40	40	40	40	40	40	40	40	40	40	40	40	40	40	40	40	40	40	40	40	40	40	40	40	40	40		hsa-miR-299-5p-4373188	40	40	40	40	40	40
hsa-miR-29a#-002447	26.4511	25.515	23.8415	23.5545	24.0032	40	40	21.8557	22.3791	21.0135	40	40	21.9951	25.7833	22.1094	31.7206	32.0547	27.7461	28.1927	40	40	40	40	40	40	40	40		hsa-miR-29a#-002447	40	40	40	40	40	40
hsa-miR-29a-4395223	16.5632	16.3655	14.9454	14.978	14.7033	16.8992	16.391	13.7864	15.124	13.9025	15.3228	16.2827	14.812	16.3704	14.5401	22.814	21.1575	18.6871	18.3188	22.8762	18.8693	18.4187	19.0116	21.9277	18.5555	18.6538	19.6965		hsa-miR-29a-4395223	15.9114	16.774	16.8164	18.6207	18.2209	19.0749
hsa-miR-29b-1#-002165	28.3826	27.3846	25.1415	25.564	26.8146	40	40	40	40	40	40	40	40	34.1717	40	40	40	40	40	40	40	40	40	40	40	40	40		hsa-miR-29b-1#-002165	40	40	40	40	40	40
hsa-miR-29b-2#-002166	27.7929	27.2971	28.5128	28.0794	28.7398	40	40	40	40	40	40	40	40	40	40	40	40	40	40	40	40	40	40	40	40	40	40		hsa-miR-29b-2#-002166	40	40	40	40	40	40
hsa-miR-29b-4373288	23.4993	22.7953	21.6939	21.3669	21.5866	22.7729	21.8808	19.5743	20.5654	19.5549	21.1294	22.1657	20.4873	21.8847	20.15	28.5226	27.5877	24.8044	25.9107	28.1755	23.0333	22.1424	25.2419	27.0455	23.5802	23.6428	24.9629		hsa-miR-29b-4373288	20.766	21.7488	20.7952	24.8017	23.886	23.2513
hsa-miR-29c-4395171	20.0595	20.9069	19.4901	20.4334	20.3906	20.1967	20.0158	17.598	18.9568	17.3657	18.5911	20.0201	18.67	20.5435	18.5952	27.3728	25.8275	24.2852	24.1893	26.5295	22.5972	21.5792	24.2065	25.3632	22.0283	22.5443	24.0811		hsa-miR-29c-4395171	19.7599	20.5575	20.6195	23.9797	23.7814	23.3152
hsa-miR-301a-4373064	24.0919	24.4044	23.8322	23.0239	22.6446	25.8731	25.7676	23.1787	23.0077	21.3517	23.9084	24.6302	23.637	24.093	22.1993	35.9504	29.6706	27.7025	28.1941	31.8236	29.4016	28.4121	26.8241	29.5766	27.6036	27.7325	27.3505		hsa-miR-301a-4373064	25.5488	24.9634	26.7037	31.7269	28.5707	40
hsa-miR-301b-4395503	29.7817	28.7456	27.4422	25.9741	25.7388	28.8404	29.2607	26.345	25.79	23.4777	26.3385	27.1413	25.8401	26.4171	24.0394	40	33.1151	40	30.6189	40	29.5426	30.8016	25.5256	40	40	40	25.8431		hsa-miR-301b-4395503	27.3583	26.829	28.5626	29.2316	29.3263	27.8058
hsa-miR-302a#-002381	40	27.8657	26.7471	25.1279	25.4976	40	40	40	40	40	40	40	40	40	40	40	40	40	40	40	40	40	40	40	40	40	40		hsa-miR-302a#-002381	40	40	40	40	40	40
hsa-miR-302a-4378070	40	40	40	40	40	28.7033	29.373	28.8402	29.8557	29.0497	29.0192	29.2787	30.3244	30.4367	29.3086	40	40	40	40	40	40	31.681	40	40	40	40	40		hsa-miR-302a-4378070	30.5844	31.0066	29.5084	33.8148	40	28.6398
hsa-miR-302b#-002119	40	40	40	40	40	40	40	40	40	40	40	40	40	40	40	40	40	40	40	40	40	40	40	40	40	40	40		hsa-miR-302b#-002119	40	40	40	40	40	40
hsa-miR-302b-4378071	40	40	40	40	40	32.9923	29.9996	40	31.6059	33.2554	29.5387	27.6088	33.2236	33.3736	31.5106	40	40	40	40	40	40	40	40	40	40	40	40		hsa-miR-302b-4378071	40	40	40	40	40	40
hsa-miR-302c#-000534	40	40	40	40	40	40	40	40	40	40	40	40	40	40	40	40	40	40	40	40	40	40	40	40	40	40	40		hsa-miR-302c#-000534	40	40	40	40	40	40
hsa-miR-302c-4378072	40	40	40	40	40	40	40	40	40	40	30.5172	40	40	40	40	40	40	40	40	40	40	40	40	40	40	40	40		hsa-miR-302c-4378072	40	40	40	19.9298	40	40
hsa-miR-302d#-002120	40	40	40	40	40	40	40	40	40	40	40	40	40	40	40	40	40	40	40	40	40	40	40	40	40	40	40		hsa-miR-302d#-002120	40	40	40	40	40	40
hsa-miR-302d-000535	40	40	40	40	31.7868	29.0346	40	40	40	40	40	40	40	37.7788	40	40	40	40	40	40	40	40	40	40	40	40	40		hsa-miR-302d-000535	40	40	40	31.7323	40	31.0009
hsa-miR-30a-3p-000416	29.7926	28.8779	29.281	29.35	40	40	40	40	40	40	40	40	40	40	40	40	40	40	40	40	40	40	40	40	40	40	40		hsa-miR-30a-3p-000416	40	40	40	40	40	32.8058
hsa-miR-30a-5p-000417	19.2115	18.9966	19.5622	19.3927	20.582	18.8047	18.6514	17.1918	18.6839	17.9143	17.8832	18.1648	17.9178	20.3681	19.1917	27.7633	24.6471	23.201	24.2357	22.199	20.7343	20.9169	21.1629	22.3152	21.7444	20.8308	21.9391		hsa-miR-30a-5p-000417	18.4596	17.8887	18.616	21.9691	22.3399	21.3171
hsa-miR-30b#-002129	40	40	40	40	40	40	40	40	40	40	40	40	40	40	40	40	40	40	40	40	40	40	40	40	40	40	40		hsa-miR-30b#-002129	40	40	40	40	40	40
hsa-miR-30b-4373290	16.61	16.5184	16.3753	16.5009	16.9117	18.0186	18.0291	16.7271	17.8935	16.7414	16.6036	17.4583	17.0085	19.4298	17.6589	25.0639	24.1037	22.6102	23.1755	26.1809	23.6732	23.7666	23.7477	25.5069	23.2644	23.5687	23.5968		hsa-miR-30b-4373290	16.8617	40	17.5583	23.198	22.712	21.9402
hsa-miR-30c-1#-002108	40	40	40	40	40	40	40	40	40	40	40	40	40	40	40	40	40	40	40	40	40	40	40	40	40	40	40		hsa-miR-30c-1#-002108	40	40	40	40	40	40
hsa-miR-30c-2#-002110	40	40	40	40	40	40	40	40	40	40	40	40	40	40	40	40	40	40	40	40	40	40	40	40	40	40	40		hsa-miR-30c-2#-002110	40	40	40	40	40	40
hsa-miR-30c-4373060	15.6844	15.7857	16.1787	16.4376	16.069	17.1511	16.7501	15.6972	16.8304	15.8506	15.2692	16.326	16.2659	18.1681	16.7207	24.0311	23.048	22.3936	21.931	24.4792	21.7179	22.0415	21.6718	23.7643	21.7029	21.8236	21.9449		hsa-miR-30c-4373060	15.6512	15.6376	16.0801	22.4783	21.7685	21.1819
hsa-miR-30d#-002305	26.796	26.1525	25.62	24.8129	25.4558	27.2512	40	25.6666	25.9747	24.2832	25.3929	25.6254	25.3742	28.8574	25.0066	40	31.9155	29.3044	30.2144	40	40	40	40	40	40	40	40		hsa-miR-30d#-002305	40	40	40	40	40	40
hsa-miR-30d-000420	21.6486	21.4001	21.5249	21.6857	22.2999	19.7426	19.974	18.6768	20.2882	20.0061	18.5237	19.0594	19.1895	21.5866	20.0724	31.5148	27.4519	25.5746	26.4962	27.6244	23.2673	23.9856	24.0579	26.5255	23.8982	23.2048	23.7205		hsa-miR-30d-000420	19.5803	19.0064	19.8463	25.3524	25.0344	23.6107
hsa-miR-30e-3p-000422	21.8492	21.4137	21.498	21.2611	21.8199	21.0602	21.8359	20.0128	20.7294	20.046	20.4194	21.3701	21.1369	22.8823	21.0364	27.7806	27.4988	25.4179	26.4191	25.0977	24.4488	24.3419	24.0015	25.1528	24.9025	24.7228	24.2593		hsa-miR-30e-3p-000422	21.532	20.7908	21.1983	25.6867	24.5692	25.2635
hsa-miR-31#-002113	23.6171	23.0718	23.1321	22.8251	23.5948	22.3682	22.3993	20.9821	21.8544	21.3485	21.7531	22.4235	22.7097	24.8953	23.0176	30.5035	31.0192	29.4684	28.1484	30.5317	27.0058	27.0938	27.3746	40	28.589	40	29.3005		hsa-miR-31#-002113	40	28.0457	40	40	40	40
hsa-miR-31-4395390	17.4596	17.8361	17.8048	18.2919	18.8468	17.4579	17.3584	16.4813	17.6295	17.4239	16.896	17.7703	17.4329	20.4853	19.1217	25.1066	25.1956	23.4773	23.7734	26.1579	22.6093	22.7977	22.7034	26.0319	22.741	23.5431	23.9213		hsa-miR-31-4395390	23.3746	22.5527	40	40	40	40
hsa-miR-32#-002111	40	40	40	40	40	40	40	40	40	40	40	40	40	40	40	40	40	40	40	40	40	40	40	40	40	40	40		hsa-miR-32#-002111	40	40	40	40	40	40
hsa-miR-32-4395220	25.6397	25.088	25.5197	25.4139	25.5316	25.8945	25.2638	24.5741	25.0051	24.2769	24.4181	26.7686	25.524	27.5877	25.9004	40	31.1958	30.2574	30.186	40	29.6259	30.9542	31.0011	40	28.7277	29.325	40		hsa-miR-32-4395220	24.9259	24.5549	24.8671	40	28.3121	29.6203
hsa-miR-320-4395388	18.4732	18.6207	18.4503	18.866	18.581	19.2093	18.732	17.647	18.7103	18.1467	18.1419	18.6159	18.2335	20.3375	18.6274	22.4872	21.2195	20.8084	20.8107	23.4925	20.3941	20.3471	20.2727	22.9969	20.0484	20.7166	20.867		hsa-miR-320-4395388	18.4797	18.6422	19.6862	22.2529	21.7695	21.4992
hsa-miR-320B-002844	27.1549	26.8603	25.5531	24.7453	25.6427	21.7441	23.5543	17.1526	17.2203	17.2192	19.846	20.1038	18.7704	23.135	17.832	35.0909	29.6553	28.4171	29.6405	40	25.0111	23.4073	23.7266	30.0308	25.263	26.3983	26.4573		hsa-miR-320B-002844	22.393	22.96	23.2603	40	26.1001	24.6816
hsa-miR-323-3p-4395338	30.2492	29.6785	29.915	29.9049	29.6632	40	40	40	40	40	40	40	40	40	40	31.3055	30.9937	31.3953	40	40	40	40	40	40	40	40	40		hsa-miR-323-3p-4395338	40	40	36.273	40	40	40
hsa-miR-324-3p-4395272	22.8623	23.4351	22.473	22.319	22.2692	23.5024	23.2626	21.738	22.3572	21.093	22.3781	23.0268	22.1761	24.0295	21.9476	27.0401	24.9345	23.5998	23.8941	28.3883	24.3018	24.077	23.7444	26.9255	24.0967	24.1875	24.3632		hsa-miR-324-3p-4395272	22.8198	22.8089	23.9242	26.0954	25.1288	25.2478
hsa-miR-324-5p-4373052	24.344	24.5532	22.9062	22.814	22.7006	25.6265	25.9509	22.6578	22.6305	21.3406	23.9553	24.586	22.7626	23.8571	22.1545	29.1112	27.64	25.4554	25.9017	31.5002	25.6971	25.8071	25.2074	28.8125	25.3681	25.4758	25.8506		hsa-miR-324-5p-4373052	24.7819	24.5258	25.2305	27.8761	27.0559	26.6676
hsa-miR-325-4373051	40	40	40	40	40	40	40	40	40	40	40	40	40	40	40	40	40	40	40	40	40	40	40	40	40	40	40		hsa-miR-325-4373051	40	40	40	40	40	40
hsa-miR-326-4373050	40	40	40	40	40	40	40	40	40	40	40	40	40	40	40	40	40	40	40	40	40	40	40	40	40	40	40		hsa-miR-326-4373050	40	40	40	40	40	40
hsa-miR-328-4373049	19.6391	19.708	20.2291	20.7056	21.0972	20.6641	20.5902	19.62	20.8843	20.2156	18.8543	20.2744	20.1662	22.542	21.082	25.2994	24.2284	25.5126	27.3477	25.115	23.9558	24.2707	25.32	24.5669	24.3928	23.6482	25.7366		hsa-miR-328-4373049	21.1389	21.6635	22.2833	25.2592	25.3849	24.5886
hsa-miR-329-4373191	40	40	40	40	40	40	40	40	31.7908	40	40	40	40	40	40	40	40	40	40	40	35.1646	40	40	40	33.9157	40	40		hsa-miR-329-4373191	40	40	40	30.9735	40	40
hsa-miR-330-3p-4373047	26.4638	25.9974	25.9023	25.7122	25.8312	26.4829	27.5401	24.9935	25.3631	24.8124	25.5312	26.8621	25.2216	28.0421	25.7519	33.7292	31.8559	29.7523	30.3377	40	29.7795	29.6568	28.6626	40	30.1277	30.0254	29.6113		hsa-miR-330-3p-4373047	27.3047	27.1177	27.6961	31.7223	40	31.5766
hsa-miR-330-5p-4395341	40	40	40	40	40	40	40	40	40	40	40	40	40	40	40	40	40	40	40	40	40	40	40	40	40	40	40		hsa-miR-330-5p-4395341	40	40	40	40	40	40
hsa-miR-331-3p-4373046	18.7237	19.4363	19.1236	19.6332	19.247	19.9959	19.5165	17.8126	19.4505	18.7692	18.9565	19.9381	18.8195	20.6886	19.4306	26.2272	25.0391	23.6596	23.501	26.4368	24.1069	24.6036	23.3484	26.9858	23.948	24.2496	23.2831		hsa-miR-331-3p-4373046	19.6696	19.7251	20.281	23.9867	24.2695	23.7383
hsa-miR-331-5p-4395344	26.8513	25.3892	24.1308	24.182	23.9452	40	40	40	40	21.7628	40	19.7951	40	27.7271	40	27.2105	29.4889	25.3852	24.5368	40	40	40	24.6576	40	24.745	25.0404	25.6682		hsa-miR-331-5p-4395344	40	40	40	40	25.8435	24.0676
hsa-miR-335#-002185	27.3126	27.1414	28.1349	27.7785	28.1611	40	40	40	40	40	40	40	40	30.1146	40	40	40	40	40	40	40	40	40	40	40	40	40		hsa-miR-335#-002185	40	40	40	40	40	40
hsa-miR-335-4373045	23.8986	24.1261	23.7809	23.7876	24.9239	23.6756	23.8461	22.4697	23.5969	23.1564	21.9527	23.6293	22.9576	25.2877	23.594	30.3033	30.9035	29.3201	29.5996	30.112	27.7392	27.6698	29.4267	40	27.349	28.9745	28.9167		hsa-miR-335-4373045	22.9909	23.5183	23.3438	40	40	40
hsa-miR-337-3p-002157	40	40	40	40	40	40	40	40	40	40	40	40	40	40	40	40	40	40	40	40	40	40	40	40	40	40	40		hsa-miR-337-3p-002157	40	40	40	40	40	40
hsa-miR-337-5p-4395267	40	40	40	40	40	40	27.3481	26.0181	26.602	25.56	25.508	40	25.8476	28.9639	25.6683	40	40	40	40	40	40	40	40	40	29.0291	40	29.6532		hsa-miR-337-5p-4395267	26.4155	27.4438	27.3444	40	40	27.7915
hsa-miR-338-3p-4395363	40	29.373	29.9594	30.6631	40	40	40	40	40	40	40	40	40	40	40	40	40	30.4743	40	40	40	40	40	40	40	40	40		hsa-miR-338-3p-4395363	40	40	40	40	40	40
hsa-miR-338-5P-002658	29.9833	31.4864	29.3256	28.5852	30.5003	24.8898	25.378	24.5584	24.5358	24.0024	24.3837	25.2705	24.5689	26.4885	24.5756	31.8331	29.3585	29.8535	30.6517	25.0779	25.1672	25.3231	24.9166	24.8221	24.9017	25.2577	25.1566		hsa-miR-338-5P-002658	23.83	23.2837	23.7538	23.5129	24.2836	23.771
hsa-miR-339-3p-4395295	25.2155	25.7961	25.3212	25.9859	26.2577	26.8742	26.5369	25.3216	26.0952	25.2022	25.2921	23.6411	25.5252	29.0985	26.5023	33.3155	32.2288	31.0294	30.6888	40	33.1125	32.0207	32.3634	40	31.0999	31.7794	32.7819		hsa-miR-339-3p-4395295	24.4154	23.9727	26.0286	31.3228	28.6866	31.112
hsa-miR-339-5p-4395368	22.0217	22.6629	22.2977	22.4701	23.301	40	40	21.8797	23.5135	22.8525	22.4672	22.6691	23.1423	27.9529	40	40	40	40	40	40	40	40	40	40	40	40	40		hsa-miR-339-5p-4395368	22.6696	23.1013	23.8583	40	40	40
hsa-miR-33a#-002136	31.4094	29.8792	28.4139	26.7579	27.0734	40	40	27.403	27.2387	25.4929	28.682	28.5955	26.9467	29.5401	26.2617	40	40	35.1466	40	40	40	40	40	40	40	40	30.528		hsa-miR-33a#-002136	40	40	40	40	40	40
hsa-miR-33a-002135	40	40	40	40	40	40	40	40	40	40	40	40	40	40	40	40	40	40	40	40	40	40	40	40	40	40	40		hsa-miR-33a-002135	40	40	40	40	40	40
hsa-miR-33b-4395196	40	40	40	40	40	40	40	40	40	40	40	40	40	40	40	40	40	40	40	40	40	40	40	40	40	40	40		hsa-miR-33b-4395196	40	40	40	40	40	40
hsa-miR-340#-002259	25.6821	25.267	25.3229	25.2329	25.8992	25.8438	26.4745	25.3253	25.0971	23.8545	24.2144	25.4258	25.2392	27.0851	25.5022	40	32.8093	30.6422	40	32.0141	40	40	40	32.5289	31.6501	31.2724	32.8498		hsa-miR-340#-002259	25.561	24.6384	27.112	29.7488	31.0444	40
hsa-miR-340-4395369	24.4035	24.1734	23.7854	24.1056	23.9874	23.7112	23.6705	22.1514	22.7032	21.6101	21.9249	23.2366	22.6783	24.7661	22.7983	31.883	29.2109	28.3523	28.8844	29.235	25.8407	26.3571	27.748	28.4946	25.5069	26.3674	28.3075		hsa-miR-340-4395369	22.0263	21.6258	22.5178	25.8731	25.5902	26.2756
hsa-miR-342-3p-4395371	13.196	13.248	13.5313	14.3479	14.6922	14.0558	14.0476	13.1181	13.9813	13.7166	12.6876	12.7069	13.6939	16.4145	14.7531	21.0447	20.0127	19.0207	18.863	21.4412	18.3703	18.1235	19.3157	21.0925	17.9792	18.1227	18.8886		hsa-miR-342-3p-4395371	15.4465	15.2801	16.3256	20.8754	20.6356	20.9505
hsa-miR-342-5p-4395258	21.304	21.7487	21.7653	22.1596	22.8708	23.1891	22.3616	20.4061	22.0571	21.8811	21.2724	21.6064	21.8007	25.5495	40	27.623	28.2523	25.9765	25.9481	40	40	40	40	40	40	40	40		hsa-miR-342-5p-4395258	24.3659	23.6463	40	40	40	40
hsa-miR-345-4395297	21.9357	22.2516	22.9616	23.5053	22.7553	24.2277	24.6813	22.9109	23.279	21.5443	22.5136	23.4569	23.4652	24.745	22.8474	26.9625	25.5818	25.602	26.232	28.967	27.2147	26.7167	27.1148	27.6454	26.1067	26.7368	26.2784		hsa-miR-345-4395297	23.1932	22.5105	24.6344	26.2587	26.137	26.9675
hsa-miR-346-4373038	40	40	40	40	40	40	40	40	40	40	40	40	40	40	40	40	40	40	40	40	40	40	40	40	40	40	40		hsa-miR-346-4373038	40	40	40	40	40	40
hsa-miR-34a#-002316	26.8048	26.4733	25.2197	24.4455	23.705	40	22.2884	20.001	22.2119	21.4081	40	20.3304	20.4951	25.2238	21.7801	40	30.5359	26.6499	25.9903	40	40	40	40	40	40	40	40		hsa-miR-34a#-002316	28.4809	29.1404	40	40	40	40
hsa-miR-34a-4395168	24.4334	25.0382	23.786	22.4937	21.8374	25.2449	24.7561	21.4825	22.859	21.4088	23.4542	24.6276	22.8474	25.5336	22.7552	28.3476	27.7108	25.4617	25.2277	27.9261	25.2609	25.504	25.203	28.4911	40	25.5302	40		hsa-miR-34a-4395168	40	40	40	40	40	40
hsa-miR-34b-000427	40	40	40	40	40	40	40	40	40	40	40	40	40	40	40	40	40	40	40	40	40	40	40	40	40	40	40		hsa-miR-34b-000427	40	40	40	40	40	40
hsa-miR-34b-002102	25.6096	25.9331	26.5427	26.3002	25.6684	40	40	40	40	40	40	40	40	30.524	40	32.2292	29.7954	30.1783	30.9155	22.948	20.0967	20.1471	20.3568	22.0619	20.2621	20.2306	21.0307		hsa-miR-34b-002102	40	40	40	21.6764	21.9072	20.5788
hsa-miR-34c-5p-4373036	40	40	40	30.0067	28.0442	40	40	40	40	40	40	40	40	40	40	40	40	40	33.7887	40	40	40	40	40	40	40	40		hsa-miR-34c-5p-4373036	40	40	40	40	40	40
hsa-miR-361-3p-002116	40	40	40	40	40	40	40	40	40	40	40	40	40	40	40	40	40	40	40	40	40	40	40	40	40	40	40		hsa-miR-361-3p-002116	40	40	40	40	40	40
hsa-miR-361-5p-4373035	24.103	24.5847	24.456	24.3143	24.3089	25.7483	27.5258	23.822	24.1951	23.114	24.0211	25.9168	25.1232	28.5386	24.0025	40	28.4417	28.1705	28.102	40	40	40	40	40	40	40	40		hsa-miR-361-5p-4373035	40	25.5004	40	40	40	40
hsa-miR-362-3p-4395228	28.0663	27.4447	27.0876	26.7293	26.6469	27.6943	27.4318	24.9364	25.8762	25.0217	26.3684	27.4571	25.6845	27.0729	25.6588	40	40	30.8706	30.4714	40	31.409	31.0615	29.6674	40	29.7012	31.2281	29.941		hsa-miR-362-3p-4395228	26.7903	27.4894	27.4539	31.3757	33.0139	33.6559
hsa-miR-362-5p-4378092	25.3156	24.4347	23.9175	24.1165	23.6107	26.2119	25.659	22.5679	22.7624	21.5216	23.155	24.5205	22.9853	25.1546	22.6352	30.4978	28.4073	26.9465	27.6262	40	27.5809	27.7038	27.0923	29.9581	26.7304	27.7058	27.8634		hsa-miR-362-5p-4378092	25.0806	23.9831	25.8339	40	40	40
hsa-miR-363#-001283	40	40	29.8849	26.8174	27.9083	40	40	40	27.6867	25.188	40	40	27.2797	27.9279	25.5766	40	40	40	40	40	40	40	40	40	40	40	40		hsa-miR-363#-001283	40	40	40	40	40	40
hsa-miR-363-4378090	24.5732	24.9226	22.7755	21.7268	21.4009	24.649	24.4846	21.9265	21.8021	20.1387	23.0401	22.8342	21.8865	22.6328	20.6608	40	40	27.0724	27.1065	40	25.6852	26.5428	26.0828	26.3647	25.7962	25.3113	25.6559		hsa-miR-363-4378090	22.9017	23.6621	23.4039	26.8302	26.9618	25.1385
hsa-miR-365-4373194	40	40	40	40	40	40	40	40	40	40	40	40	40	40	40	40	40	40	40	40	40	40	40	40	40	40	40		hsa-miR-365-4373194	40	40	40	40	40	40
hsa-miR-367#-002121	40	40	40	40	40	40	40	40	40	40	40	40	40	40	40	40	40	40	40	40	40	40	40	40	40	40	40		hsa-miR-367#-002121	40	40	40	40	40	40
hsa-miR-367-4373034	40	40	40	40	40	32.5192	31.633	30.9427	31.8458	31.2273	32.1844	30.6614	30.7012	32.1983	29.779	40	40	40	40	40	40	40	40	33.4753	40	29.6083	40		hsa-miR-367-4373034	30.9826	40	30.025	31.3886	40	31.7501
hsa-miR-369-3p-4373032	40	40	40	40	40	40	31.1516	40	40	30.6994	30.0684	40	32.6903	31.8041	40	40	40	40	40	40	40	40	40	40	40	40	40		hsa-miR-369-3p-4373032	40	40	29.9304	40	40	40
hsa-miR-369-5p-4373195	40	40	40	40	40	40	40	40	40	40	40	40	40	40	40	40	40	40	40	40	40	40	40	40	40	40	40		hsa-miR-369-5p-4373195	40	40	40	40	40	40
hsa-miR-370-4395386	40	40	40	40	40	40	40	40	40	40	40	40	40	40	40	40	40	40	40	40	40	40	40	40	40	40	40		hsa-miR-370-4395386	40	40	40	40	40	40
hsa-miR-371-3p-4395235	40	40	40	40	40	40	40	40	40	40	40	40	40	40	40	40	40	40	40	40	40	40	40	40	40	40	40		hsa-miR-371-3p-4395235	40	40	40	40	40	40
hsa-miR-372-4373029	40	40	32.6741	38.2321	38.1611	40	31.7571	40	40	32.1214	35.6962	40	30.9349	36.9933	32.8029	40	37.3358	40	40	40	35.0367	37.0903	40	38.1785	31.8112	36.4518	32.7782		hsa-miR-372-4373029	29.8398	37.8089	35.5603	38.0843	36.2121	31.3004
hsa-miR-373-4378073	32.205	40	40	31.0192	31.8314	40	40	40	40	40	40	40	40	33.6732	40	40	40	40	40	40	40	40	40	40	40	40	40		hsa-miR-373-4378073	40	40	40	40	40	40
hsa-miR-374a#-002125	31.7763	29.281	30.9565	30.2958	29.8	26.4552	27.7804	26.8824	27.0895	25.7001	27.2225	28.23	27.0746	30.4408	26.9147	40	40	31.5645	40	40	30.1639	32.5273	40	40	40	32.3001	31.3006		hsa-miR-374a#-002125	27.3548	26.8854	29.01	40	40	40
hsa-miR-374a-4373028	19.0097	18.7034	18.701	18.8516	18.837	17.9226	17.5807	16.8609	17.8069	16.6668	17.1348	18.2682	17.6327	19.477	17.9257	26.5228	25.7675	24.5472	23.9516	23.6593	21.5209	21.7569	22.3873	22.4056	20.7332	21.3854	22.6721		hsa-miR-374a-4373028	18.2134	18.2009	18.9845	22.2921	22.266	20.8407
hsa-miR-374b#-002391	40	34.769	33.4445	40	31.4049	40	40	29.9545	40	30.5029	40	40	40	30.9363	40	40	34.0647	40	40	40	40	40	40	40	40	40	40		hsa-miR-374b#-002391	40	40	40	40	40	40
hsa-miR-374b-4381045	17.3441	17.5681	17.533	17.4535	17.3879	19.4463	18.2816	17.7186	17.7205	17.5008	18.0446	21.7991	19.9639	23.2426	18.951	40	19.9262	21.0439	25.7567	40	40	40	40	40	40	40	40		hsa-miR-374b-4381045	20.9774	20.3955	21.6322	40	40	40
hsa-miR-375-4373027	30.1475	29.7374	33.0766	28.6041	29.8738	40	40	29.6401	40	27.7036	40	40	40	40	40	40	40	28.3717	40	40	30.3095	30.7816	30.2617	40	30.1148	29.1803	29.9234		hsa-miR-375-4373027	40	40	40	23.3771	31.6175	29.1043
hsa-miR-376a#-002127	40	40	40	40	40	40	40	40	40	40	40	40	40	40	40	40	40	40	40	40	40	40	40	40	40	40	40		hsa-miR-376a#-002127	40	40	40	40	40	40
hsa-miR-376a-4373026	40	29.9183	29.6928	30.4448	30.1191	24.9387	25.5512	25.6396	26.06	25.1347	25.4493	26.2998	25.6645	27.2	25.5213	40	40	40	40	29.4969	27.7579	27.6472	28.1052	30.3539	27.3375	27.4844	28.0023		hsa-miR-376a-4373026	24.7534	25.7091	26.2587	26.6514	25.5392	24.1624
hsa-miR-376b-4373196	40	40	40	40	40	40	40	40	40	40	40	40	40	40	40	40	40	40	40	40	40	40	40	40	40	40	40		hsa-miR-376b-4373196	40	40	40	40	40	40
hsa-miR-376c-4395233	31.1847	30.979	30.8393	31.2856	30.8954	40	40	40	40	40	40	40	40	40	40	40	40	40	31.8277	40	40	40	40	40	40	40	40		hsa-miR-376c-4395233	25.3126	40	40	40	40	40
hsa-miR-377#-002128	40	40	40	40	40	40	40	40	40	40	40	40	40	40	40	40	40	40	40	40	40	40	40	40	40	40	40		hsa-miR-377#-002128	40	40	40	40	40	40
hsa-miR-377-4373025	40	40	40	40	40	40	40	40	40	40	40	40	40	40	40	40	40	40	40	40	40	40	40	40	40	40	40		hsa-miR-377-4373025	40	40	40	40	40	40
hsa-miR-378-000567	30.4355	29.3512	30.6956	28.5478	30.3233	40	40	40	40	40	40	40	40	36.6787	40	40	40	40	31.2413	40	40	40	40	40	40	40	40		hsa-miR-378-000567	25.3437	24.3224	25.048	23.9031	26.0192	23.9253
hsa-miR-378-002243	23.7555	23.6891	23.1552	22.8527	23.7598	25.2101	25.4307	23.6824	24.169	23.4907	23.8966	24.9872	24.0883	25.6598	23.9856	28.4534	25.9129	25.634	25.8526	26.1467	24.4419	24.5225	23.0992	25.9856	24.3224	24.4123	23.0057		hsa-miR-378-002243	23.8399	23.5233	24.0258	23.8657	23.7695	23.2908
hsa-miR-379-4373349	40	40	40	40	40	40	40	40	40	40	40	40	40	40	40	40	40	40	40	40	40	40	40	40	40	40	40		hsa-miR-379-4373349	40	40	40	40	40	40
hsa-miR-380-4373022	40	40	40	40	40	40	40	40	40	40	40	40	40	40	40	40	40	40	40	40	40	40	40	40	40	40	40		hsa-miR-380-4373022	40	40	40	40	40	40
hsa-miR-380-5p-000570	40	40	40	40	40	40	40	40	40	40	40	40	40	39.1896	40	40	40	40	40	40	32.8048	40	32.3646	40	32.2955	30.8824	40		hsa-miR-380-5p-000570	40	40	40	40	31.7214	40
hsa-miR-381-4373020	32.3481	31.9331	30.7285	40	33.303	40	40	40	29.2273	40	40	40	40	31.8617	40	40	40	37.4811	40	40	40	40	40	40	29.8264	33.5492	30.5892		hsa-miR-381-4373020	40	40	29.7503	33.8492	29.4759	27.832
hsa-miR-382-4373019	40	40	40	40	40	40	40	40	40	40	40	40	40	40	40	40	40	40	40	40	40	40	40	40	40	40	40		hsa-miR-382-4373019	40	40	40	40	40	40
hsa-miR-383-4373018	40	40	40	40	40	40	40	40	40	40	40	40	40	37.5299	40	40	40	40	40	40	40	40	40	40	40	40	40		hsa-miR-383-4373018	40	40	40	40	40	40
hsa-miR-384-4373017	40	40	40	40	40	40	40	40	40	40	32.5609	40	40	40	40	40	40	40	40	40	40	40	40	40	40	40	40		hsa-miR-384-4373017	40	40	33.1886	32.1798	40	32.9049
hsa-miR-409-3p-002332	40	40	40	40	31.5403	40	40	40	40	40	30.0638	40	40	34.3143	40	40	40	40	40	40	40	40	40	40	40	40	40		hsa-miR-409-3p-002332	28.1889	40	40	40	40	40
hsa-miR-409-5p-4395442	40	40	40	40	40	40	40	40	40	40	40	40	40	40	40	40	40	40	40	40	40	40	40	40	40	40	40		hsa-miR-409-5p-4395442	40	40	40	40	40	40
hsa-miR-410-4378093	31.8029	40	40	40	40	40	40	40	40	40	40	40	40	33.3469	40	40	40	40	40	40	40	40	40	40	40	40	40		hsa-miR-410-4378093	40	40	40	40	40	40
hsa-miR-411#-002238	40	40	40	40	40	40	40	40	40	40	40	40	40	40	40	40	40	40	40	40	40	40	40	40	40	40	40		hsa-miR-411#-002238	40	40	40	40	40	40
hsa-miR-411-4381013	40	40	31.3586	32.9334	40	31.9077	40	30.2123	40	40	29.5697	30.8702	40	40	40	40	40	40	40	40	32.2502	40	40	40	32.201	40	40		hsa-miR-411-4381013	27.6717	40	40	32.3773	40	40
hsa-miR-412-4373199	40	40	40	40	40	40	40	40	40	40	40	40	40	40	40	40	40	40	40	40	40	40	40	40	40	40	40		hsa-miR-412-4373199	40	40	40	40	40	40
hsa-miR-422a-4395408	28.6051	28.3254	27.958	27.48	27.4644	25.8602	26.5143	23.496	24.1811	23.012	24.1023	25.3352	23.5165	25.5184	23.9365	31.6859	29.9951	30.956	30.7081	28.3816	26.3352	26.9218	26.8632	27.4925	26.1247	26.3351	27.3385		hsa-miR-422a-4395408	22.7747	22.444	22.9897	18.1807	19.0393	18.7596
hsa-miR-423-5p-4395451	40	40	40	26.3618	40	40	40	24.8964	26.0219	23.7738	24.7556	25.7505	24.5599	27.6987	24.9817	28.6849	27.6902	26.2605	26.8105	29.7265	25.9985	25.7348	25.2391	40	26.1308	26.0691	25.8991		hsa-miR-423-5p-4395451	25.6313	26.3126	24.9145	40	27.1311	40
hsa-miR-424#-002309	26.9593	26.7142	26.6175	26.3855	26.5145	40	40	40	40	40	40	40	40	40	40	40	40	40	40	40	40	40	40	40	40	40	40		hsa-miR-424#-002309	40	40	40	40	40	40
hsa-miR-424-4373201	26.9255	27.4386	26.9484	27.0726	26.9689	29.2223	40	28.1594	26.698	24.616	27.1682	29.2701	40	28.1535	25.8945	40	40	29.4085	30.4592	40	40	40	28.249	40	40	40	28.4672		hsa-miR-424-4373201	40	28.9051	40	40	40	40
hsa-miR-425#-002302	25.8002	25.1164	25.9917	25.7346	26.1635	40	40	40	27.3026	25.1956	27.6222	40	27.5052	28.9795	25.8798	30.2722	28.9588	26.746	26.6504	40	40	40	40	40	40	40	40		hsa-miR-425#-002302	40	40	40	40	40	40
hsa-miR-425-4380926	21.2317	21.0196	21.6976	22.0448	21.5938	40	40	21.5042	21.7782	20.5806	21.5474	22.7245	22.2637	24.7496	21.5061	40	26.1515	25.3118	25.8358	40	40	40	40	40	40	40	40		hsa-miR-425-4380926	21.1081	20.2935	40	40	40	40
hsa-miR-429-4373203	40	30.6686	30.9462	29.9107	32.2661	40	40	40	40	40	40	40	40	38.2539	40	40	40	40	40	40	40	40	40	40	40	40	40		hsa-miR-429-4373203	40	28.214	40	40	40	40
hsa-miR-431#-002312	40	40	40	40	40	40	40	40	40	40	40	40	40	40	40	40	40	40	40	40	40	40	40	40	40	40	40		hsa-miR-431#-002312	40	40	40	40	40	40
hsa-miR-431-4395173	40	40	40	40	40	40	40	40	40	40	40	40	40	40	40	40	40	40	40	40	40	40	40	40	40	40	40		hsa-miR-431-4395173	40	40	40	40	40	40
hsa-miR-432#-001027	40	40	40	40	40	40	40	40	40	40	40	40	40	40	40	40	40	40	40	40	40	40	40	40	40	40	40		hsa-miR-432#-001027	40	40	40	40	40	40
hsa-miR-432-001026	40	40	33.4179	40	40	40	25.8825	40	27.2566	25.7127	25.7714	26.5587	26.1463	29.7047	26.6477	40	40	40	30.8357	26.3583	26.7124	26.8231	40	24.3917	26.0661	24.7813	25.5282		hsa-miR-432-001026	25.1743	24.2396	25.4356	25.539	40	25.9607
hsa-miR-433-4373205	40	40	40	40	40	40	40	40	40	40	40	40	40	40	40	40	40	40	40	40	40	40	40	40	40	40	40		hsa-miR-433-4373205	40	40	40	40	40	40
hsa-miR-448-4373206	40	40	40	40	40	40	40	40	40	40	40	40	40	40	40	40	40	40	40	40	40	40	40	40	40	40	40		hsa-miR-448-4373206	40	40	40	40	40	40
hsa-miR-449a-4373207	29.3337	27.7536	27.837	28.8477	28.5306	29.4024	28.5165	26.88	27.7095	27.1549	26.864	27.4103	27.3655	30.6185	28.574	40	40	33.4432	30.6828	40	40	31.1932	40	32.3907	30.1933	33.4757	32.497		hsa-miR-449a-4373207	27.7151	27.6775	29.3048	40	40	40
hsa-miR-449b-4381011	31.8411	29.7894	28.7415	29.951	31.4111	40	40	40	40	40	40	40	40	40	40	40	40	33.3096	32.8731	40	40	40	40	40	31.3743	40	40		hsa-miR-449b-4381011	28.9675	28.743	40	40	40	40
hsa-miR-450a-4395414	29.3332	27.9758	28.9897	31.7363	29.0341	40	40	40	40	40	40	40	40	40	40	40	40	40	40	40	40	40	40	40	40	40	40		hsa-miR-450a-4395414	40	40	40	40	40	40
hsa-miR-450b-3p-4395319	40	40	40	40	40	40	40	40	40	40	40	40	40	40	40	40	40	40	40	40	40	40	40	40	40	40	40		hsa-miR-450b-3p-4395319	40	40	40	40	40	40
hsa-miR-450b-5p-4395318	28.36	29.4612	29.9675	29.0437	28.8301	40	40	40	40	40	40	40	40	40	40	40	40	40	40	40	40	40	40	40	40	40	40		hsa-miR-450b-5p-4395318	40	40	40	40	40	40
hsa-miR-451-4373360	27.9343	28.4527	28.4101	27.8487	29.0208	27.7257	29.7425	26.196	27.848	29.3231	28.4994	27.578	27.4596	35.8553	29.9925	40	40	31.8928	40	30.4326	40	40	30.8565	40	40	40	40		hsa-miR-451-4373360	24.3187	25.3442	26.8272	40	29.0929	30.1192
hsa-miR-452#-002330	40	40	40	40	40	40	40	40	40	40	40	40	40	40	40	40	40	40	40	40	40	40	40	40	40	40	40		hsa-miR-452#-002330	40	40	40	40	40	40
hsa-miR-452-4395440	40	40	40	40	40	40	40	40	40	40	40	40	40	40	40	40	40	40	40	40	40	40	40	40	40	40	40		hsa-miR-452-4395440	40	40	40	40	40	40
hsa-miR-453-4395429	40	40	40	40	40	40	40	40	40	40	40	40	40	40	40	40	40	40	40	40	40	40	40	40	40	40	40		hsa-miR-453-4395429	40	40	40	40	40	40
hsa-miR-454#-001996	29.74	29.5976	27.8328	26.6516	26.853	40	40	40	40	26.6972	30.6197	40	28.9692	30.0531	26.8149	40	34.7219	31.3533	31.6664	40	40	33.7597	29.5153	40	30.6263	29.712	28.7287		hsa-miR-454#-001996	40	40	40	40	40	40
hsa-miR-454-4395434	20.1416	19.8724	19.9513	19.9297	19.3486	20.6161	20.5556	19.1324	19.4759	18.3083	19.2013	20.4015	19.4924	20.5205	19.1533	25.2513	24.232	23.9691	23.499	27.4001	23.5081	24.2099	24.5733	26.3076	23.4478	23.2087	24.2807		hsa-miR-454-4395434	20.3461	19.7374	20.6115	19.8046	21.3375	22.3186
hsa-miR-455-3p-4395355	40	40	27.1351	25.1268	24.7854	40	40	40	40	24.6835	40	40	40	28.4329	24.9165	40	40	30.7228	30.6091	40	40	40	40	40	40	40	40		hsa-miR-455-3p-4395355	40	40	40	40	40	40
hsa-miR-455-5p-4378098	40	29.2941	26.8666	25.8544	25.4048	40	40	27.3401	27.1447	25.0499	28.4551	28.9357	27.1059	29.0487	25.2652	31.0342	33.2279	29.3508	29.9934	40	40	40	40	40	40	40	40		hsa-miR-455-5p-4378098	40	40	40	40	40	40
hsa-miR-483-3p-002339	40	40	40	40	40	40	40	40	40	40	40	40	40	39.7684	40	40	40	40	40	40	40	40	40	40	40	40	40		hsa-miR-483-3p-002339	40	40	40	40	40	40
hsa-miR-483-5p-4395449	28.8363	29.8826	28.4923	26.5399	27.059	24.2657	23.9915	22.5976	23.0072	21.939	23.3926	24.4699	22.8999	25.1766	23.2477	26.1427	23.9231	23.1501	23.0197	20.9217	16.6506	16.8551	17.8492	20.6888	17.1787	16.7495	17.2661		hsa-miR-483-5p-4395449	21.4933	20.7309	20.6914	17.6814	18.7497	18.1185
hsa-miR-484-4381032	16.7684	16.8261	16.5545	16.7423	16.6203	17.7897	17.7369	16.2826	16.7808	15.9828	17.0331	18.1555	16.9488	19.3351	16.7891	21.1589	19.7899	20.0367	21.0703	22.7763	20.6231	21.6102	21.7621	22.5522	21.5021	21.2481	21.7156		hsa-miR-484-4381032	18.1121	17.5997	19.2278	21.8952	21.3715	21.631
hsa-miR-485-3p-4378095	31.0477	31.2113	40	30.5689	29.4401	27.612	27.1695	26.8738	27.366	26.7614	26.4836	40	26.5319	29.5217	25.9937	31.8283	31.3739	40	40	40	28.4024	28.9325	40	40	28.0934	27.4124	27.6513		hsa-miR-485-3p-4378095	26.4103	40	40	25.2043	25.8952	25.1944
hsa-miR-485-5p-4373212	40	40	40	40	40	40	40	40	40	40	40	40	40	40	40	40	40	40	40	40	40	40	40	40	40	40	40		hsa-miR-485-5p-4373212	40	40	40	40	40	40
hsa-miR-486-3p-4395204	29.9134	29.3211	28.1005	29.1209	29.7107	40	40	40	40	40	40	40	40	40	40	40	40	40	40	40	40	40	40	40	40	40	40		hsa-miR-486-3p-4395204	40	40	40	40	40	40
hsa-miR-486-5p-4378096	28.3943	27.9839	28.1722	28.7133	28.1412	40	40	40	40	40	40	40	40	40	40	40	40	40	40	40	40	40	40	40	40	40	40		hsa-miR-486-5p-4378096	40	40	40	40	40	40
hsa-miR-487a-4378097	40	40	40	40	40	40	40	40	40	40	40	40	40	29.7222	40	40	40	40	40	40	40	40	40	40	40	40	40		hsa-miR-487a-4378097	40	23.2196	23.1354	40	40	25.546
hsa-miR-487b-4378102	40	32.1308	40	31.8923	40	40	40	40	40	40	40	40	40	40	40	40	40	40	40	40	40	40	40	40	40	40	40		hsa-miR-487b-4378102	40	40	40	40	40	40
hsa-miR-488-001106	30.0633	30.3541	32.2014	30.2969	29.9977	28.6805	28.1115	40	40	40	40	40	40	34.7359	40	40	40	40	40	40	40	40	40	40	40	40	40		hsa-miR-488-001106	40	28.863	40	40	40	40
hsa-miR-488-4395468	40	40	40	40	40	40	40	40	40	40	40	40	40	40	40	40	40	40	40	40	40	40	40	31.7478	40	40	40		hsa-miR-488-4395468	40	40	40	40	40	40
hsa-miR-489-4395469	31.9596	40	29.4114	40	40	22.3187	21.5411	20.9922	22.1294	20.5952	21.0418	21.4819	20.6421	21.9111	20.3025	31.888	40	40	40	29.0511	28.6692	28.3112	28.1162	28.6599	26.9333	27.946	27.4724		hsa-miR-489-4395469	21.6336	23.1814	22.0072	26.255	26.0049	25.0887
hsa-miR-490-3p-4373215	40	40	40	40	40	40	40	40	40	40	40	40	40	40	40	40	40	40	40	40	40	40	40	40	40	40	40		hsa-miR-490-3p-4373215	40	40	40	40	40	40
hsa-miR-491-3p-4395471	40	40	40	40	40	40	40	40	40	40	40	40	40	40	40	40	40	40	40	40	40	40	40	40	40	40	40		hsa-miR-491-3p-4395471	40	40	40	40	40	40
hsa-miR-491-5p-4381053	23.2658	23.2777	23.9808	24.3	24.4186	24.4149	24.5225	23.5123	24.7661	23.5086	23.5468	24.0094	24.1089	26.4281	25.1068	28.3982	26.081	25.8042	26.5662	28.4367	25.8532	25.7595	26.6014	27.7658	25.9233	26.1655	26.4231		hsa-miR-491-5p-4381053	24.58	24.481	25.9774	27.4422	26.4628	27.0545
hsa-miR-492-4373217	40	40	40	40	40	40	40	40	40	40	40	40	40	40	40	40	40	40	40	40	40	40	40	40	40	40	40		hsa-miR-492-4373217	40	40	40	40	40	40
hsa-miR-493-4395475	40	40	40	40	40	40	40	40	40	40	40	40	40	40	40	40	40	40	40	40	40	40	40	40	40	40	40		hsa-miR-493-4395475	40	40	40	40	40	27.1492
hsa-miR-494-4395476	29.3171	28.0083	28.7222	27.9883	28.0114	23.9267	23.0886	21.4506	22.3922	20.7528	21.7966	22.466	20.9528	21.8952	20.4548	28.6666	30.4217	26.5543	25.4963	25.8555	23.3289	22.7681	22.1772	23.9386	22.5316	22.5465	22.5459		hsa-miR-494-4395476	20.7075	21.0248	20.8356	20.6828	20.3603	19.1327
hsa-miR-495-4381078	40	29.4764	40	40	40	40	40	40	40	40	40	40	40	40	40	40	40	40	40	40	40	40	40	40	40	40	40		hsa-miR-495-4381078	40	40	40	40	40	40
hsa-miR-496-4386771	40	40	40	40	40	40	40	40	40	40	40	40	40	40	40	40	40	40	40	40	40	40	40	40	40	40	40		hsa-miR-496-4386771	40	40	40	40	40	40
hsa-miR-497#-002368	40	40	40	40	40	40	40	40	40	40	40	40	40	40	40	40	40	40	40	40	40	40	40	40	40	40	40		hsa-miR-497#-002368	40	40	40	40	40	40
hsa-miR-497-001043	40	40	40	40	40	40	40	40	40	40	40	40	40	40	40	40	40	40	40	40	40	40	40	40	40	40	40		hsa-miR-497-001043	40	40	40	40	40	40
hsa-miR-499-3p-4395538	40	40	40	40	40	40	40	40	40	40	40	40	40	40	40	40	40	40	40	40	40	40	40	40	40	40	40		hsa-miR-499-3p-4395538	40	40	40	40	40	40
hsa-miR-499-5p-4381047	40	40	40	40	40	40	40	40	40	40	40	40	40	40	40	40	40	40	40	40	40	40	40	40	40	40	40		hsa-miR-499-5p-4381047	40	40	40	40	40	40
hsa-miR-500-001046	40	40	40	40	40	40	40	40	40	40	40	40	40	37.3464	40	40	40	40	40	40	40	40	40	40	40	40	40		hsa-miR-500-001046	40	40	40	40	40	40
hsa-miR-500-4395539	25.6249	25.7171	25.1425	24.8335	24.8424	40	40	24.6545	26.49	25.105	40	40	40	33.0703	40	30.1588	29.0045	27.3742	28.1465	40	40	40	40	40	40	40	40		hsa-miR-500-4395539	40	24.7019	40	40	40	40
hsa-miR-501-3p-4395546	40	40	40	40	40	40	40	40	40	40	40	40	40	40	40	40	40	40	40	40	40	40	40	40	40	40	40		hsa-miR-501-3p-4395546	40	40	40	40	40	40
hsa-miR-501-5p-4373226	27.4063	25.6953	25.803	25.6005	25.2992	40	40	40	40	40	40	40	40	36.4839	40	40	40	40	40	40	40	40	40	40	40	40	40		hsa-miR-501-5p-4373226	40	40	40	40	40	40
hsa-miR-502-3p-4395194	27.5294	26.9194	27.1044	26.7591	26.9015	28.0894	28.3921	25.8129	27.1344	26.3323	27.2507	27.7434	27.2825	29.5519	27.9186	40	34.3342	32.3893	31.8913	40	30.6689	30.5697	31.3955	33.0661	31.5396	40	40		hsa-miR-502-3p-4395194	27.9544	28.0109	29.3146	34.3235	31.2633	40
hsa-miR-502-5p-4373227	29.1592	28.818	28.405	28.304	27.6203	40	40	40	40	40	40	40	40	40	40	40	31.4549	31.7475	40	40	40	40	40	40	40	40	40		hsa-miR-502-5p-4373227	40	40	40	40	40	40
hsa-miR-503-4373228	40	40	40	40	40	40	40	40	40	40	40	40	40	40	40	40	40	40	40	40	40	40	40	40	40	40	40		hsa-miR-503-4373228	40	40	40	40	40	40
hsa-miR-504-4395195	40	40	40	40	40	40	40	40	40	40	40	40	40	40	40	40	40	40	40	40	40	40	40	40	40	40	40		hsa-miR-504-4395195	40	40	40	40	40	40
hsa-miR-505#-002087	29.3718	28.6224	27.2792	27.1539	27.7311	27.783	40	25.2961	25.3443	24.6888	25.8001	26.5337	24.9949	27.1423	25.3397	29.0705	27.6283	26.9745	27.8769	28.4892	26.5773	26.569	26.886	27.9594	27.0295	26.6997	26.5336		hsa-miR-505#-002087	26.2975	25.9034	26.3011	27.0791	27.107	26.8012
hsa-miR-505-4395200	26.9124	26.7471	26.7531	26.4	26.6479	40	40	40	40	40	40	40	40	40	40	40	40	31.0974	40	40	40	40	40	40	40	40	40		hsa-miR-505-4395200	40	40	40	40	40	40
hsa-miR-506-4373231	40	40	40	40	40	40	40	40	40	40	40	40	40	40	40	40	40	40	40	40	40	40	40	40	40	40	40		hsa-miR-506-4373231	40	40	40	40	40	40
hsa-miR-507-4373232	40	40	40	40	40	40	40	40	40	40	40	40	40	40	40	40	40	40	40	40	40	40	40	40	40	40	40		hsa-miR-507-4373232	40	40	40	40	40	40
hsa-miR-508-3p-4373233	26.0233	25.6401	26.1944	27.0486	27.4693	27.4941	27.3111	26.2509	40	40	40	27.7422	40	36.271	40	31.8004	40	40	40	40	40	40	40	40	40	40	40		hsa-miR-508-3p-4373233	40	40	40	40	40	40
hsa-miR-508-5p-4395203	40	40	40	40	40	40	40	40	40	40	40	40	40	40	40	40	40	40	40	40	40	40	40	40	40	40	40		hsa-miR-508-5p-4395203	40	40	40	40	40	40
hsa-miR-509-3-5p-4395266	40	40	40	40	40	40	40	40	40	40	40	40	40	40	40	40	40	40	40	40	40	40	40	40	40	40	40		hsa-miR-509-3-5p-4395266	40	40	40	40	40	40
hsa-miR-509-5p-4395346	28.493	28.9313	29.434	40	40	40	40	40	40	40	40	40	40	37.1392	40	40	40	40	40	40	40	40	40	40	40	40	40		hsa-miR-509-5p-4395346	40	40	40	40	40	40
hsa-miR-510-4395352	40	40	40	40	40	40	40	40	40	40	40	40	40	40	40	40	40	40	40	40	40	40	40	40	40	40	40		hsa-miR-510-4395352	40	40	40	40	40	40
hsa-miR-511-4373236	30.4012	40	31.019	31.4206	40	40	40	40	40	40	28.5234	29.1022	40	40	40	40	40	40	40	40	40	40	40	40	40	40	40		hsa-miR-511-4373236	30.7094	40	40	40	30.2022	40
hsa-miR-512-3p-4381034	40	40	40	40	40	40	40	40	40	40	40	40	40	40	40	40	40	40	40	40	40	40	40	40	40	40	40		hsa-miR-512-3p-4381034	40	40	40	40	40	40
hsa-miR-512-5p-4373238	40	40	40	40	40	40	40	40	40	40	40	40	40	40	40	40	40	40	40	40	40	40	40	40	40	40	40		hsa-miR-512-5p-4373238	40	40	40	40	40	40
hsa-miR-513-5p-4395201	40	40	40	40	40	40	40	40	40	40	40	40	40	40	40	40	40	40	40	40	40	40	40	40	40	40	40		hsa-miR-513-5p-4395201	40	40	40	40	40	40
hsa-miR-513B-002757	40	40	40	40	40	40	40	40	40	40	40	40	40	40	40	40	40	40	40	40	40	40	40	40	40	40	40		hsa-miR-513B-002757	40	40	40	40	40	40
hsa-miR-513C-002756	40	40	40	40	40	40	40	40	40	40	40	40	40	40	40	40	40	40	40	40	40	40	40	40	40	40	40		hsa-miR-513C-002756	40	40	40	40	40	40
hsa-miR-515-3p-4395480	40	40	40	40	40	40	40	40	30.3211	40	40	40	40	33.2973	40	40	40	33.7578	40	40	28.0421	27.0937	27.4381	40	27.4125	27.9318	27.3916		hsa-miR-515-3p-4395480	40	29.6411	29.6073	28.6715	28.9977	28.5183
hsa-miR-515-5p-4373242	40	40	40	40	40	40	40	40	40	40	40	40	40	40	40	40	40	40	40	40	40	40	40	40	40	40	40		hsa-miR-515-5p-4373242	40	40	40	40	40	40
hsa-miR-516-3p-001149	28.1967	28.3913	28.9258	28.8696	27.8918	22.3248	23.2236	21.6152	22.3226	22.3333	22.5357	22.7248	22.1117	24.3748	22.6365	40	40	31.6759	40	26.5198	26.2469	26.4131	26.2939	26.0942	25.4346	25.4873	25.4233		hsa-miR-516-3p-001149	22.4595	23.2531	23.5467	24.7455	24.9997	23.6178
hsa-miR-516a-5p-4395527	40	40	32.6132	40	40	40	40	40	40	40	40	40	40	40	40	40	40	40	40	40	40	40	40	40	40	40	40		hsa-miR-516a-5p-4395527	40	40	40	40	40	40
hsa-miR-516b-4395172	40	40	40	40	40	40	40	40	40	40	40	40	40	40	40	40	40	40	40	40	40	40	40	40	40	40	40		hsa-miR-516b-4395172	40	40	40	40	40	40
hsa-miR-517#-001113	40	40	40	40	40	40	40	40	40	40	40	40	40	40	40	40	40	40	40	40	40	40	40	40	40	40	40		hsa-miR-517#-001113	40	40	40	40	40	40
hsa-miR-517a-4395513	40	40	30.6373	40	40	40	40	40	40	40	40	40	40	40	40	40	40	40	40	40	40	40	40	40	40	40	40		hsa-miR-517a-4395513	40	40	40	40	40	40
hsa-miR-517b-4373244	40	40	40	40	40	40	40	40	40	40	40	40	40	40	40	40	40	40	40	40	40	40	40	40	40	40	40		hsa-miR-517b-4373244	29.5669	40	40	40	40	40
hsa-miR-517c-4373264	40	40	40	40	40	40	40	40	40	40	40	40	40	36.0433	40	40	40	40	40	40	40	40	40	40	40	40	40		hsa-miR-517c-4373264	40	40	40	31.4932	40	40
hsa-miR-518a-3p-4395508	40	40	40	40	40	40	40	40	40	40	40	40	40	40	40	40	40	40	40	40	40	40	40	40	40	40	40		hsa-miR-518a-3p-4395508	40	40	40	40	40	40
hsa-miR-518a-5p-4395507	40	40	40	40	40	40	40	40	40	40	40	40	40	40	40	40	40	40	40	40	40	40	40	40	40	40	40		hsa-miR-518a-5p-4395507	40	40	40	40	40	40
hsa-miR-518b-4373246	40	40	40	40	40	40	40	40	40	40	40	40	40	40	40	40	40	30.4783	29.3349	29.3432	40	40	27.4156	29.1352	27.3872	27.8615	27.8805		hsa-miR-518b-4373246	40	40	40	25.2025	24.8449	24.8341
hsa-miR-518c#-001158	40	40	40	40	40	40	40	40	40	40	40	40	40	40	40	40	40	40	40	40	40	40	40	40	40	40	40		hsa-miR-518c#-001158	40	40	40	40	40	40
hsa-miR-518c-4395512	40	40	40	40	40	40	40	40	40	40	40	40	40	40	40	40	40	40	40	40	40	40	40	40	40	40	40		hsa-miR-518c-4395512	40	40	40	40	40	40
hsa-miR-518d-3p-4373248	40	28.8613	40	40	40	40	40	40	40	40	40	40	40	37.181	40	40	40	40	40	27.7491	40	40	40	40	40	40	40		hsa-miR-518d-3p-4373248	40	40	40	40	40	40
hsa-miR-518d-5p-4395500	40	40	40	40	40	40	40	40	40	40	40	40	40	40	40	40	40	40	40	40	40	40	40	40	40	40	40		hsa-miR-518d-5p-4395500	40	40	40	40	40	40
hsa-miR-518e#-002371	40	40	40	40	40	40	40	40	40	40	40	40	40	40	40	40	40	40	40	40	40	40	40	40	40	40	40		hsa-miR-518e#-002371	40	40	40	40	40	40
hsa-miR-518e-4395506	40	40	40	30.52	40	40	40	40	40	40	40	40	40	37.7136	40	40	40	31.4315	40	40	40	40	40	40	40	40	40		hsa-miR-518e-4395506	40	40	40	40	40	40
hsa-miR-518f#-002387	40	40	40	40	40	40	40	40	40	40	40	40	40	40	40	40	40	40	40	40	40	40	40	40	40	40	40		hsa-miR-518f#-002387	40	40	40	40	40	40
hsa-miR-518f-4395499	30.0959	29.6752	30.9698	30.7608	30.6475	27.993	26.8936	26.5376	27.669	26.974	27.5908	27.5763	27.4366	30.577	40	40	40	40	40	40	40	28.5407	27.8883	40	27.4961	40	28.8688		hsa-miR-518f-4395499	15.8795	15.255	15.4182	14.8415	16.9843	15.5653
hsa-miR-519a-4395526	40	40	40	40	31.4011	40	40	40	40	40	40	40	40	35.696	40	40	40	40	33.7255	40	40	40	40	40	40	40	40		hsa-miR-519a-4395526	40	40	40	40	40	40
hsa-miR-519b-3p-002384	40	40	40	40	40	26.6461	28.1202	24.8113	26.1828	26.2896	28.1402	27.1333	26.8645	29.8005	26.9815	40	40	31.7518	40	28.8862	25.3451	25.4323	26.3011	26.1954	24.1401	24.9284	24.6398		hsa-miR-519b-3p-002384	26.6008	26.5562	26.3823	25.0307	25.2148	25.3958
hsa-miR-519c-3p-4373251	40	40	40	40	40	40	40	40	40	40	40	40	40	40	40	40	40	40	40	40	40	40	40	40	40	40	40		hsa-miR-519c-3p-4373251	40	40	40	40	40	40
hsa-miR-519d-4395514	40	40	40	40	40	40	28.9598	40	40	40	40	40	40	40	40	40	40	40	40	40	40	40	40	40	40	40	40		hsa-miR-519d-4395514	40	40	40	40	40	40
hsa-miR-519e#-001166	40	40	40	40	40	40	40	40	40	40	40	40	40	40	40	40	40	40	40	40	40	40	40	40	40	40	40		hsa-miR-519e#-001166	40	40	40	40	40	40
hsa-miR-519e-4395481	40	40	40	40	40	40	40	40	40	40	40	40	40	30.7405	40	40	40	40	40	40	40	40	40	40	40	40	40		hsa-miR-519e-4395481	40	40	40	40	40	40
hsa-miR-520a-3p-4373268	40	40	40	40	40	40	40	40	40	40	40	40	40	40	40	40	40	40	40	40	40	40	40	40	40	40	40		hsa-miR-520a-3p-4373268	40	40	40	22.5794	40	40
hsa-miR-520a-5p-4378085	40	40	40	40	40	40	40	40	40	40	40	40	40	40	40	40	40	40	40	40	40	40	40	40	40	40	40		hsa-miR-520a-5p-4378085	40	40	40	40	40	40
hsa-miR-520b-4373252	40	40	33.9631	40	34.839	40	40	40	40	40	40	40	40	40	40	40	40	40	40	40	40	40	40	40	40	40	40		hsa-miR-520b-4373252	40	40	40	40	40	40
hsa-miR-520c-3p-002400	31.9483	30.3373	31.4684	30.3897	31.9228	24.5522	25.383	23.025	24.405	24.2529	24.3346	24.7194	24.3687	26.38	24.6232	40	33.686	40	32.8427	26.1544	24.5994	24.7455	24.6117	25.7892	23.5412	23.9977	23.9746		hsa-miR-520c-3p-002400	13.8894	14.034	15.4256	15.0935	15.5246	14.2725
hsa-miR-520D-3P-002743	16.5371	15.6599	15.3956	14.9702	14.686	17.1727	17.2931	15.9697	17.4763	16.1054	18.2022	17.6681	17.376	21.7908	17.5375	17.9282	15.9322	15.6856	16.399	17.1833	15.9426	15.89	16.7165	16.6195	16.4752	16.2229	16.926		hsa-miR-520D-3P-002743	24.4169	24.3333	22.7858	25.2009	25.2814	23.6298
hsa-miR-520d-5p-4395504	40	40	40	40	40	40	40	40	40	40	40	40	40	40	40	40	40	40	40	40	40	40	40	40	40	40	40		hsa-miR-520d-5p-4395504	40	40	40	40	40	40
hsa-miR-520e-4373255	40	40	40	40	40	40	40	40	40	40	40	40	40	32.9972	40	40	40	40	40	40	40	40	40	40	40	40	40		hsa-miR-520e-4373255	40	40	40	40	40	40
hsa-miR-520f-4373256	40	40	40	40	40	29.5157	40	30.8031	40	29.46	31.1008	40	29.1987	33.6087	40	40	40	32.8347	40	40	30.5567	28.778	28.8364	31.886	30.1576	30.5845	29.6668		hsa-miR-520f-4373256	28.8147	29.7593	40	31.0128	29.2697	27.9742
hsa-miR-520g-4373257	40	40	40	40	40	40	40	40	40	40	40	40	40	40	40	40	40	40	40	40	40	40	40	40	40	40	40		hsa-miR-520g-4373257	40	40	40	40	40	40
hsa-miR-520h-001170	40	40	40	40	40	40	40	40	40	40	40	40	40	40	40	40	40	40	40	40	40	40	40	40	40	40	40		hsa-miR-520h-001170	40	40	40	40	40	40
hsa-miR-521-4373259	40	40	40	40	40	40	40	40	40	40	40	40	40	40	40	40	40	40	40	40	40	40	40	40	40	40	40		hsa-miR-521-4373259	40	40	40	40	40	40
hsa-miR-522-4395524	40	40	40	40	40	40	40	40	40	40	40	40	40	40	40	40	40	40	40	40	40	40	40	40	40	40	40		hsa-miR-522-4395524	40	40	40	40	40	40
hsa-miR-523-4395497	30.5883	30.0882	30.3591	32.3917	30.287	28.6224	26.7639	26.7916	25.6027	24.3034	26.4404	40	26.5556	26.9006	27.6717	29.4289	29.8653	29.3862	28.0374	27.562	25.4829	25.6105	27.4168	25.7624	23.8788	24.151	25.9492		hsa-miR-523-4395497	28.8163	29.2686	40	30.6054	27.9946	27.4227
hsa-miR-524-001173	40	40	40	40	40	40	40	40	40	40	40	40	40	40	40	40	40	40	40	40	40	40	40	40	30.8466	40	40		hsa-miR-524-001173	40	40	40	40	40	31.0934
hsa-miR-524-5p-4395174	40	40	40	40	40	40	40	40	40	40	40	40	40	40	40	40	40	40	40	40	40	40	40	40	40	40	40		hsa-miR-524-5p-4395174	40	40	40	40	40	40
hsa-miR-525-3p-4395496	40	40	40	40	40	40	40	40	40	40	40	40	40	40	40	40	40	40	40	40	40	40	40	40	40	40	40		hsa-miR-525-3p-4395496	40	40	40	40	40	40
hsa-miR-525-5p-4378088	40	40	40	40	40	40	40	40	40	40	40	40	40	40	40	40	40	40	40	40	40	40	40	40	40	40	40		hsa-miR-525-5p-4378088	40	40	40	40	40	40
hsa-miR-526b-4395493	40	40	40	40	40	40	40	40	40	40	40	40	40	40	40	40	40	40	40	40	40	40	40	40	40	40	40		hsa-miR-526b-4395493	18.4149	18.6054	19.02	40	40	40
hsa-miR-532-3p-4395466	21.9212	22.019	21.4247	21.7967	21.6173	22.901	22.5742	20.9222	21.9221	20.8358	21.4638	22.2776	21.2644	23.3448	21.8124	29.5013	27.4436	26.6934	26.2583	28.7204	26.4962	26.05	26.1385	28.7771	26.4364	26.4686	27.0173		hsa-miR-532-3p-4395466	21.9305	21.5129	23.2854	28.424	28.3596	28.6973
hsa-miR-532-5p-4380928	21.0317	20.937	20.6223	20.5216	20.5061	27.3068	27.0693	24.716	25.1663	23.9186	24.7502	25.5399	24.9439	26.8096	24.9375	27.5639	25.7661	24.0582	24.1903	40	30.3784	29.4433	40	40	29.4626	40	40		hsa-miR-532-5p-4380928	25.9077	25.6132	40	40	40	40
hsa-miR-539-4378103	40	29.6558	29.3981	40	40	40	40	40	40	40	40	40	40	40	40	40	40	40	40	40	40	40	40	40	40	40	40		hsa-miR-539-4378103	40	40	40	40	40	40
hsa-miR-541#-002200	40	40	40	40	40	40	40	40	40	40	40	40	40	40	40	40	40	40	40	40	40	40	40	40	40	40	40		hsa-miR-541#-002200	40	40	40	40	40	40
hsa-miR-541-4395312	40	40	40	40	40	40	40	40	40	40	40	40	40	40	40	40	40	40	40	40	40	40	40	40	40	40	40		hsa-miR-541-4395312	40	40	40	40	40	40
hsa-miR-542-3p-4378101	30.1991	29.896	30.2208	29.5474	29.9195	29.5025	40	27.9585	40	27.0541	40	29.2403	40	30.9093	40	40	40	34.7539	40	40	40	40	40	40	40	40	40		hsa-miR-542-3p-4378101	40	40	40	40	40	40
hsa-miR-542-5p-4395351	40	40	40	40	40	35.0113	40	40	40	40	40	40	40	40	40	40	40	40	40	40	40	40	40	40	40	40	40		hsa-miR-542-5p-4395351	40	40	40	40	40	40
hsa-miR-543-002376	40	40	40	40	40	40	40	40	40	40	40	40	40	40	40	40	40	40	40	40	40	40	40	40	40	40	40		hsa-miR-543-002376	40	40	40	40	40	40
hsa-miR-544-4395376	40	40	40	40	40	40	31.8198	40	40	40	40	40	40	40	40	40	40	40	40	40	40	40	40	40	40	40	40		hsa-miR-544-4395376	40	40	40	40	40	40
hsa-miR-545#-002266	37.444	40	40	32.8246	40	40	40	40	40	40	40	40	40	31.063	40	40	40	40	40	40	40	40	40	40	40	40	40		hsa-miR-545#-002266	26.5477	26.4475	27.9203	40	29.5805	28.8043
hsa-miR-545-4395378	27.7106	27.5254	27.1586	27.7187	27.3352	26.1158	26.2003	24.8546	25.9624	25.213	25.7123	26.3331	25.7841	27.7984	26.3926	40	40	33.6495	31.1533	31.8422	29.0109	30.6673	40	40	28.7639	29.9692	40		hsa-miR-545-4395378	28.1804	26.2453	27.2016	40	40	40
hsa-miR-548a-3p-4380948	40	32.2278	40	40	40	28.2866	26.0084	28.8078	28.6027	40	26.3384	26.6787	26.7547	29.9572	26.7095	32.6132	40	35.8103	40	28.7463	28.347	28.8701	29.1385	25.9886	25.5931	25.7382	26.2979		hsa-miR-548a-3p-4380948	26.3632	26.2008	28.6103	26.5267	26.4641	27.1392
hsa-miR-548a-5p-4395523	40	40	40	40	40	40	40	40	40	40	40	40	40	40	40	40	37.0375	40	40	40	40	40	40	40	40	40	40		hsa-miR-548a-5p-4395523	40	40	40	40	40	40
hsa-miR-548b-3p-4380951	40	40	40	40	40	40	40	40	40	40	40	40	40	40	40	40	40	40	40	40	40	40	40	40	40	40	40		hsa-miR-548b-3p-4380951	40	40	40	40	40	40
hsa-miR-548b-5p-4395519	40	32.8826	30.9141	29.8133	30.1102	40	40	40	40	27.2211	40	40	40	33.4834	40	32.4339	32.1978	29.1253	28.943	40	40	40	40	40	40	40	40		hsa-miR-548b-5p-4395519	40	40	40	28.8004	40	26.6718
hsa-miR-548c-3p-4380993	40	40	40	35.3998	33.1799	25.4229	25.2825	25.2756	25.3728	25.0934	25.873	26.4473	25.9765	27.4912	25.6933	40	40	35.3612	35.4807	25.4834	25.4016	25.1615	25.5938	25.7816	25.5087	25.8325	25.6756		hsa-miR-548c-3p-4380993	25.056	25.5651	25.8846	25.36	25.617	25.2063
hsa-miR-548c-5p-4395540	30.8537	31.4326	31.1046	31.2387	29.2898	30.5227	40	29.1978	29.8246	27.4757	40	40	40	33.441	40	30.8984	30.6401	29.1659	29.7292	32.1094	28.9116	29.3292	29.3993	40	40	40	40		hsa-miR-548c-5p-4395540	28.8749	29.2937	28.9544	29.1946	28.066	26.0796
hsa-miR-548d-3p-4381008	40	30.4257	30.914	29.1435	29.8887	40	28.8568	29.6217	28.1025	27.7229	29.0856	30.7632	28.7249	31.3925	28.9347	40	40	32.9274	40	30.5886	29.3789	29.052	40	29.5995	28.1424	30.0314	27.9736		hsa-miR-548d-3p-4381008	28.2634	30.3031	40	30.8666	30.5041	40
hsa-miR-548d-5p-4395348	32.2573	30.6889	30.0531	29.0285	28.6826	40	40	40	28.1659	26.7521	40	40	40	30.9414	27.6784	32.3302	31.2743	29.0156	29.559	40	40	40	40	40	40	40	40		hsa-miR-548d-5p-4395348	40	28.4274	29.8126	27.5565	27.8646	25.8627
hsa-miR-548E-002881	40	40	31.3408	32.9738	32.7003	40	40	40	40	40	40	40	40	40	40	40	40	40	40	40	40	40	40	40	40	40	40		hsa-miR-548E-002881	40	40	40	40	40	40
hsa-miR-548G-002879	40	40	40	40	40	40	40	40	40	40	40	40	40	40	40	40	40	40	40	40	40	40	40	40	40	40	40		hsa-miR-548G-002879	40	40	40	40	40	40
hsa-miR-548H-002816	40	40	40	40	40	40	40	40	40	40	40	40	40	40	40	40	40	40	40	40	40	40	40	40	40	40	40		hsa-miR-548H-002816	40	30.798	40	31.8367	40	29.3104
hsa-miR-548I-002909	40	40	40	40	35.3866	40	40	40	40	40	40	40	40	39.9916	40	40	40	40	36.0148	40	40	40	40	40	40	40	40		hsa-miR-548I-002909	40	40	40	40	40	40
hsa-miR-548J-002783	40	40	40	40	40	40	40	40	40	40	40	40	40	36.944	40	40	40	33.2437	40	40	40	40	40	40	40	40	40		hsa-miR-548J-002783	40	40	40	40	40	40
hsa-miR-548K-002819	40	40	40	40	40	40	40	40	40	40	40	40	40	40	40	40	40	40	40	40	40	40	40	40	40	40	40		hsa-miR-548K-002819	40	32.8637	40	40	40	40
hsa-miR-548L-002904	40	40	40	40	40	40	40	40	40	40	40	40	40	40	40	40	40	33.5784	31.5594	40	40	40	40	40	40	40	40		hsa-miR-548L-002904	40	40	40	30.259	29.3795	27.2812
hsa-miR-548M-002775	40	40	40	40	40	40	40	40	40	40	40	40	40	40	40	40	40	40	40	40	40	40	40	40	40	40	40		hsa-miR-548M-002775	40	40	40	40	40	40
hsa-miR-548N-002888	40	40	40	40	40	40	40	40	40	40	40	40	40	40	40	40	40	40	40	40	40	40	40	40	40	40	40		hsa-miR-548N-002888	40	40	40	40	40	40
hsa-miR-548P-002798	40	40	40	40	40	40	40	40	40	40	40	40	40	40	40	40	40	40	40	40	40	40	40	40	40	40	40		hsa-miR-548P-002798	40	40	40	40	40	40
hsa-miR-549-001511	40	40	40	40	40	26.3302	40	25.5229	25.8221	25.8472	25.8288	26.0069	25.1912	27.7435	25.2359	40	40	40	40	40	40	27.7391	27.2855	40	26.019	40	27.204		hsa-miR-549-001511	26.3559	40	40	25.8763	26.1811	25.0323
hsa-miR-550-001544	40	40	40	40	40	40	40	40	40	40	40	40	40	40	40	40	40	40	40	40	40	40	40	40	40	40	40		hsa-miR-550-001544	40	40	40	40	40	40
hsa-miR-550-002410	35.0964	40	40	35.4578	40	40	40	40	40	40	40	40	40	40	40	33.4658	34.1996	40	40	40	40	40	40	40	40	40	40		hsa-miR-550-002410	40	40	40	40	40	40
hsa-miR-551a-001519	40	40	40	40	40	40	40	40	40	40	40	40	40	40	40	40	40	40	40	40	40	40	40	40	40	40	40		hsa-miR-551a-001519	40	40	40	40	40	40
hsa-miR-551b#-002346	40	33.1243	40	40	40	40	40	40	40	35.2338	40	40	40	38.3216	40	34.0882	31.6897	30.1466	29.667	29.9402	26.426	25.7237	25.3853	29.1317	26.9168	27.484	26.9042		hsa-miR-551b#-002346	29.1533	28.5997	28.4492	27.2968	27.5731	25.4004
hsa-miR-551b-4380945	40	40	31.837	30.1955	40	32.2714	30.8935	30.8284	40	40	40	40	31.6112	40	40	40	40	40	40	31.9458	40	40	40	40	40	40	40		hsa-miR-551b-4380945	40	34.4892	31.7959	40	40	40
hsa-miR-552-001520	40	40	40	40	40	40	40	40	40	40	40	40	40	40	40	40	40	40	40	40	40	40	40	40	40	40	40		hsa-miR-552-001520	40	40	40	40	40	40
hsa-miR-553-001521	40	40	40	40	40	40	40	40	40	40	40	40	40	40	40	40	40	40	40	40	40	40	40	40	40	40	40		hsa-miR-553-001521	40	40	40	40	40	40
hsa-miR-554-001522	40	40	40	40	40	40	40	40	40	40	40	40	40	40	40	40	35.5077	33.1592	33.2906	40	40	40	32.3185	40	40	40	40		hsa-miR-554-001522	40	40	40	40	40	40
hsa-miR-555-001523	40	40	40	40	40	40	40	40	40	40	40	40	40	40	40	40	40	40	40	40	40	40	40	40	40	40	40		hsa-miR-555-001523	40	40	40	40	40	40
hsa-miR-556-3p-4395456	40	40	40	40	40	40	40	40	40	40	40	40	40	40	40	40	40	40	40	40	40	40	40	40	40	40	40		hsa-miR-556-3p-4395456	40	40	40	40	40	40
hsa-miR-556-5p-4395455	40	40	40	40	40	40	40	40	40	40	40	40	40	40	40	40	40	40	40	40	40	40	40	40	40	40	40		hsa-miR-556-5p-4395455	40	40	40	40	40	40
hsa-miR-557-001525	40	40	40	40	40	40	40	40	40	40	40	40	40	40	40	40	40	40	40	40	40	40	40	40	40	40	40		hsa-miR-557-001525	40	40	40	40	40	40
hsa-miR-558-001526	40	40	40	40	40	40	40	40	40	40	40	40	40	40	40	40	40	40	40	40	40	40	40	40	40	40	40		hsa-miR-558-001526	40	40	40	40	40	40
hsa-miR-559-001527	40	40	40	40	40	40	40	40	40	40	40	40	40	40	40	40	40	40	40	40	40	40	40	40	40	40	40		hsa-miR-559-001527	40	40	40	40	40	40
hsa-miR-561-4380938	40	40	40	40	40	40	40	40	40	40	40	40	40	34.3022	40	40	40	40	40	40	40	31.5088	40	40	29.5683	29.8574	29.9043		hsa-miR-561-4380938	40	29.5322	40	40	28.708	26.9572
hsa-miR-562-001529	40	40	40	40	19.6657	40	40	40	40	40	40	40	40	40	40	40	40	40	40	40	40	40	40	40	40	40	40		hsa-miR-562-001529	40	40	40	31.8402	40	40
hsa-miR-563-001530	40	40	40	40	40	40	40	40	40	40	40	40	40	40	40	40	40	40	40	40	40	40	40	40	40	40	40		hsa-miR-563-001530	40	40	29.8766	40	40	40
hsa-miR-564-001531	40	40	40	40	29.8514	40	40	40	40	40	40	40	40	34.3942	40	30.5075	29.8863	27.2724	27.8486	40	40	40	40	40	26.6076	40	40		hsa-miR-564-001531	40	40	40	40	40	25.0759
hsa-miR-566-001533	40	40	40	40	40	40	40	40	40	40	40	40	40	40	40	40	40	40	40	40	40	40	40	40	40	40	40		hsa-miR-566-001533	40	40	40	40	40	40
hsa-miR-567-001534	40	40	40	40	40	40	40	40	40	40	40	40	40	40	40	40	40	40	40	40	40	40	40	40	40	40	40		hsa-miR-567-001534	40	40	40	40	40	18.8351
hsa-miR-569-001536	40	40	40	40	40	40	40	40	40	40	40	40	40	40	40	40	35.326	40	40	40	40	40	40	40	40	40	40		hsa-miR-569-001536	40	40	40	40	40	40
hsa-miR-570-4395458	31.3006	32.0995	31.6408	30.944	29.6407	40	40	40	40	40	40	40	40	40	40	40	40	40	31.6785	31.8525	40	40	40	31.5012	40	40	40		hsa-miR-570-4395458	40	40	40	40	40	40
hsa-miR-571-001613	26.1341	24.9821	25.9434	25.5488	26.0273	40	40	40	40	40	40	40	40	40	40	40	40	29.374	40	40	40	40	40	40	40	40	40		hsa-miR-571-001613	40	40	40	40	40	40
hsa-miR-572-001614	30.2468	30.445	30.8242	40	30.6119	27.7327	40	27.2747	28.5969	27.713	40	40	28.6417	35.1214	27.7372	30.2933	28.7359	26.9562	27.1378	29.5342	27.1055	27.4178	26.5468	29.0982	27.4316	26.7358	26.3286		hsa-miR-572-001614	28.1301	27.1613	28.0082	28.5329	28.0371	26.4844
hsa-miR-573-001615	25.8894	25.1203	25.4184	25.481	26.1312	40	40	40	40	40	40	40	40	40	40	40	40	40	40	40	40	40	40	40	40	40	40		hsa-miR-573-001615	40	40	40	40	40	40
hsa-miR-574-3p-4395460	21.7027	21.5818	21.7268	21.9153	21.0744	21.7769	21.7806	22.0099	22.5135	21.9675	22.7781	23.4296	23.6076	25.063	22.6764	29.446	26.9822	26.2433	26.2005	29.4746	27.3858	29.1375	27.9658	28.2278	26.9495	27.0483	27.3362		hsa-miR-574-3p-4395460	22.6777	22.1891	24.9195	26.5202	25.8966	25.9802
hsa-miR-575-001617	40	27.4281	40	40	40	40	40	40	40	40	40	40	40	40	40	40	40	40	40	40	40	40	40	40	40	40	40		hsa-miR-575-001617	40	40	40	40	40	40
hsa-miR-576-3p-4395462	27.5785	28.052	27.8605	26.7842	27.2125	27.2548	26.1307	25.4623	25.3576	24.3468	25.0228	26.3648	25.2171	27.2295	25.2449	32.6723	33.2179	29.3238	29.3666	29.0098	28.3823	27.1163	27.6216	27.57	26.8917	27.6183	27.5964		hsa-miR-576-3p-4395462	18.8087	18.6726	19.2855	40	20.0271	19.4081
hsa-miR-576-5p-4395461	40	40	40	40	28.6486	40	40	40	40	40	40	40	40	40	40	31.3535	40	31.533	30.1336	40	40	40	40	40	40	40	40		hsa-miR-576-5p-4395461	40	40	40	40	40	40
hsa-miR-577-002675	40	40	40	40	40	28.6503	29.1024	27.1853	27.6286	27.5567	27.6351	28.3475	28.3464	30.7844	27.6281	40	40	40	40	40	40	40	40	40	40	40	40		hsa-miR-577-002675	20.5988	21.3701	23.0529	25.8608	25.8767	25.9148
hsa-miR-578-001619	40	40	40	40	40	40	40	40	40	40	40	40	40	40	40	40	40	40	40	40	40	40	40	40	40	40	40		hsa-miR-578-001619	40	40	40	40	40	40
hsa-miR-579-4395509	27.305	26.4177	26.6454	25.8458	25.6382	40	40	25.4076	26.0507	24.7286	40	26.6924	26.4391	30.1972	25.7264	30.9641	30.8296	29.1106	30.9423	40	28.3307	27.8367	29.5586	40	40	40	40		hsa-miR-579-4395509	26.6984	27.207	40	40	40	40
hsa-miR-580-001621	31.5339	33.0235	31.6277	30.829	30.2258	40	40	40	40	40	40	40	40	40	40	40	32.8511	40	40	40	40	40	40	40	40	40	40		hsa-miR-580-001621	40	40	40	40	40	40
hsa-miR-581-001622	40	40	31.0917	40	40	40	40	40	40	40	40	40	40	40	40	40	40	40	40	40	40	40	40	40	40	40	40		hsa-miR-581-001622	40	40	40	40	40	40
hsa-miR-582-3p-4395510	30.9684	32.4187	31.0924	30.5489	31.5312	40	40	40	40	40	40	40	40	40	40	40	40	32.688	40	40	40	40	40	40	40	40	40		hsa-miR-582-3p-4395510	40	40	40	40	40	40
hsa-miR-582-5p-4395175	32.444	40	40	40	40	40	40	40	40	40	40	40	40	40	40	40	40	32.9572	40	40	40	40	40	40	40	40	40		hsa-miR-582-5p-4395175	40	40	40	40	40	40
hsa-miR-583-001623	40	40	40	40	40	40	40	40	40	40	40	40	40	40	40	40	40	40	40	40	40	40	40	40	40	40	40		hsa-miR-583-001623	40	40	40	40	40	40
hsa-miR-584-001624	40	40	40	40	40	40	40	40	40	40	40	40	40	40	40	40	40	40	40	40	40	40	40	40	40	40	40		hsa-miR-584-001624	40	40	40	40	40	40
hsa-miR-585-001625	40	40	40	40	40	40	40	40	40	40	40	40	40	40	40	40	40	40	40	40	40	40	40	40	40	40	40		hsa-miR-585-001625	40	40	40	40	40	40
hsa-miR-586-001539	40	40	40	40	40	40	40	40	40	40	40	40	40	38.4609	40	40	40	40	40	40	40	40	40	40	40	40	40		hsa-miR-586-001539	40	40	40	40	40	40
hsa-miR-587-001540	40	40	40	40	40	40	40	40	40	40	40	40	40	40	40	40	40	40	40	40	40	40	40	40	40	40	40		hsa-miR-587-001540	40	40	40	40	40	40
hsa-miR-588-001542	40	40	40	40	40	40	40	40	40	40	40	40	40	40	40	40	40	40	40	40	40	40	40	40	40	40	40		hsa-miR-588-001542	40	40	40	40	40	40
hsa-miR-589-001543	27.3463	26.6828	27.5941	26.5703	25.7637	40	40	40	40	26.5074	40	40	40	30.7836	26.5289	40	40	40	30.1214	40	40	40	40	40	40	40	40		hsa-miR-589-001543	40	40	40	40	40	40
hsa-miR-589-4395520	29.0648	29.6146	31.2236	28.9782	28.6489	29.0614	40	28.3902	29.6123	29.045	29.0938	28.55	28.5838	31.5279	30.3407	40	40	40	40	40	40	40	30.7382	40	31.6224	40	40		hsa-miR-589-4395520	40	30.7979	30.0514	40	40	40
hsa-miR-590-3P-002677	25.0268	23.5027	24.4717	24.0163	24.431	19.957	19.9256	18.8179	20.0591	18.6951	18.5452	19.5266	19.5205	22.1687	19.9179	40	36.4878	32.849	31.0051	30.6375	27.7489	27.5186	27.3788	29.9134	26.4991	27.2099	27.0981		hsa-miR-590-3P-002677	19.8612	19.241	20.279	23.5337	25.2388	24.8266
hsa-miR-590-5p-4395176	20.392	20.3161	20.4027	20.2759	20.1202	18.6851	18.6046	17.9273	18.8566	17.6743	17.7812	18.5409	18.2149	19.905	18.2925	27.3666	27.3626	25.0706	24.7113	26.7306	23.2396	23.3054	23.8605	25.6278	23.0252	23.4247	23.7128		hsa-miR-590-5p-4395176	18.6195	18.6777	19.5373	22.6408	22.8018	22.9299
hsa-miR-591-001545	40	40	40	40	40	40	40	40	40	40	40	40	40	40	40	40	40	40	40	40	40	40	40	40	40	40	40		hsa-miR-591-001545	40	40	40	40	30.1593	40
hsa-miR-592-001546	40	40	40	40	40	40	40	40	40	40	40	40	40	40	40	40	40	40	40	40	40	40	40	40	40	40	40		hsa-miR-592-001546	40	40	40	40	40	40
hsa-miR-593-001547	40	40	40	40	40	40	40	40	40	40	40	40	40	40	40	40	40	40	40	40	40	40	40	40	40	40	40		hsa-miR-593-001547	40	40	40	40	40	40
hsa-miR-593-002411	40	40	40	40	40	40	40	40	40	40	40	40	40	40	40	40	40	40	40	40	40	40	40	40	40	40	40		hsa-miR-593-002411	40	40	40	40	40	40
hsa-miR-595-001987	40	40	40	40	40	40	40	40	40	40	40	40	40	40	40	40	40	40	40	40	40	40	40	40	40	40	40		hsa-miR-595-001987	40	40	40	40	40	40
hsa-miR-596-001550	40	40	40	40	40	40	40	40	40	40	40	40	40	40	40	40	40	40	40	40	40	40	40	40	40	40	40		hsa-miR-596-001550	40	40	40	40	40	24.7141
hsa-miR-597-4380960	26.8405	26.2503	26.0037	25.2881	25.7458	25.2641	25.982	24.8186	25.3347	24.4301	25.6136	26.6068	25.391	28.1569	25.3804	31.9867	29.1899	28.2569	29.4517	27.1746	25.785	25.4247	26.8354	27.2727	26.2273	26.5809	25.6604		hsa-miR-597-4380960	26.0034	26.2776	25.2918	25.6408	27.2493	24.554
hsa-miR-598-4395179	24.2419	24.2309	23.6694	23.6863	23.5698	24.3234	24.4465	22.5212	23.2693	22.1395	22.7361	24.2561	23.3141	25.1229	23.4187	32.7818	29.8901	28.1375	27.8829	30.5128	27.3222	27.9347	27.3177	30.968	27.1956	28.2113	28.7497		hsa-miR-598-4395179	23.3684	23.1151	23.5978	28.2895	28.7464	40
hsa-miR-599-001554	40	40	40	40	40	40	40	40	40	40	40	40	40	40	40	40	40	40	40	40	40	40	40	40	40	40	40		hsa-miR-599-001554	40	40	40	40	40	40
hsa-miR-600-001556	40	40	40	40	40	40	40	40	40	40	40	40	40	40	40	40	40	40	40	40	40	40	40	40	40	40	40		hsa-miR-600-001556	40	40	40	40	40	40
hsa-miR-601-001558	31.1753	30.7441	31.9464	30.4479	31.023	21.0431	21.9135	19.7392	20.5013	19.7661	19.9674	20.9312	20.5243	21.9392	20.6383	30.7533	28.5524	27.2094	27.4522	21.5215	19.7741	19.198	19.2444	21.1087	19.3486	18.356	19.0953		hsa-miR-601-001558	18.8063	17.9332	18.3667	18.6294	19.7146	17.3194
hsa-miR-603-001566	32.089	31.8125	40	40	40	29.2632	25.0537	40	40	40	25.5883	26.0863	25.6972	27.7184	25.7796	40	40	40	40	29.3003	29.2743	28.3567	28.3624	25.8558	25.3588	25.4426	25.2742		hsa-miR-603-001566	24.7602	24.4494	28.4521	25.0182	25.3346	28.0139
hsa-miR-604-001567	40	40	40	40	40	40	40	40	40	40	30.8114	40	40	38.6141	40	40	40	33.1656	32.834	33.67	30.8861	31.941	40	31.923	31.9677	29.0742	29.4099		hsa-miR-604-001567	40	29.2548	29.8596	30.5626	29.4307	30.2348
hsa-miR-605-001568	24.6414	23.9361	25.6558	25.1958	25.8886	24.4031	25.4904	40	40	40	40	40	40	40	40	40	40	40	40	40	40	40	40	40	40	40	40		hsa-miR-605-001568	40	40	40	40	40	40
hsa-miR-606-001569	40	40	40	40	40	40	40	22.8269	23.8651	40	40	40	40	29.0449	40	40	40	40	30.5484	26.8747	24.0991	22.6939	20.9726	24.985	21.507	22.344	20.1024		hsa-miR-606-001569	23.7121	23.5547	23.6898	21.4283	21.3502	21.3801
hsa-miR-607-001570	40	40	40	40	40	40	40	40	40	40	40	40	40	40	40	40	40	40	40	40	40	40	40	40	40	40	40		hsa-miR-607-001570	40	40	40	40	40	40
hsa-miR-608-001571	40	40	40	40	40	40	40	40	40	40	40	40	40	40	40	40	40	40	40	40	40	40	40	40	40	40	40		hsa-miR-608-001571	40	40	40	40	40	40
hsa-miR-609-001573	40	40	40	40	40	40	40	40	40	40	40	40	40	40	40	40	40	40	40	40	40	40	40	40	40	40	40		hsa-miR-609-001573	40	40	40	40	40	40
hsa-miR-613-001586	40	40	40	40	40	40	40	40	40	40	40	40	40	40	40	40	40	35.2352	40	40	40	40	40	40	40	40	40		hsa-miR-613-001586	40	40	40	40	40	40
hsa-miR-614-001587	40	40	40	40	40	40	40	40	40	40	40	40	40	40	40	40	40	40	40	40	40	40	40	40	40	40	40		hsa-miR-614-001587	40	40	40	40	40	40
hsa-miR-615-3p-4386777	40	40	40	40	40	40	40	40	40	40	40	40	40	40	40	40	40	40	40	40	40	40	40	40	40	40	40		hsa-miR-615-3p-4386777	40	40	40	40	40	40
hsa-miR-615-5p-4395464	40	40	40	40	40	40	40	40	40	40	40	40	40	40	40	40	40	40	40	40	40	40	40	40	40	40	40		hsa-miR-615-5p-4395464	40	40	40	40	40	40
hsa-miR-616-001589	40	30.0804	30.8083	29.3218	28.946	40	40	40	40	28.5292	40	40	40	34.8889	29.3814	31.6031	30.3343	30.1424	31.5774	40	28.1831	27.9697	28.5338	29.9222	28.8449	27.99	29.3647		hsa-miR-616-001589	40	40	40	28.4331	28.1469	27.9331
hsa-miR-616-4395525	29.2717	29.6069	29.3078	30.5814	30.1855	40	40	40	40	40	40	40	40	40	40	30.8746	29.696	26.9482	27.7532	40	31.3589	40	40	40	40	40	40		hsa-miR-616-4395525	40	40	40	40	40	40
hsa-miR-617-001591	40	40	40	40	40	40	40	40	40	40	40	40	40	40	40	31.8787	40	40	40	40	40	40	40	40	40	40	40		hsa-miR-617-001591	40	40	40	40	40	40
hsa-miR-618-4380996	29.4878	28.4706	28.2865	28.9915	31.521	26.3621	24.7217	25.067	25.4596	24.5874	25.2474	26.2139	24.648	27.4024	24.743	33.7327	30.3989	29.776	30.6999	27.4823	25.9247	26.129	27.0521	27.1693	25.6641	25.4795	26.9391		hsa-miR-618-4380996	23.7117	24.2446	23.8768	24.5292	24.3163	23.199
hsa-miR-620-002672	40	40	40	40	40	40	40	40	40	40	40	40	40	40	40	40	40	40	33.0801	40	40	40	40	40	40	40	40		hsa-miR-620-002672	40	40	40	40	40	40
hsa-miR-621-001598	40	40	40	40	40	40	40	40	40	40	40	40	40	40	40	40	40	40	40	40	40	40	40	40	40	40	40		hsa-miR-621-001598	40	40	40	40	40	40
hsa-miR-622-001553	40	40	40	40	40	40	40	40	40	40	40	40	40	40	40	40	40	30.0944	40	40	40	40	40	40	40	40	40		hsa-miR-622-001553	40	40	40	40	40	40
hsa-miR-623-001555	40	40	40	40	40	40	40	40	40	40	40	40	40	40	40	40	40	40	40	40	40	40	40	40	40	40	40		hsa-miR-623-001555	26.0278	24.2101	25.456	27.5377	30.1355	27.616
hsa-miR-624-001557	40	40	29.2896	29.6662	31.0218	40	40	40	40	40	40	40	40	40	40	40	40	35.0952	40	40	40	40	40	40	40	40	40		hsa-miR-624-001557	40	40	40	40	40	40
hsa-miR-624-4395541	40	40	40	40	40	40	40	40	40	40	40	40	40	40	40	40	40	40	40	40	40	40	40	40	40	40	40		hsa-miR-624-4395541	40	40	40	40	40	40
hsa-miR-625#-002432	19.3785	17.3273	16.3502	15.252	16.8776	17.5386	17.199	15.3986	17.4209	15.8798	18.2312	15.2814	17.1537	19.9632	17.1959	27.4488	25.7733	16.9203	20.2887	21.7848	16.538	15.8069	17.7199	20.0622	17.1852	17.3382	17.212		hsa-miR-625#-002432	19.6553	19.2422	19.6877	18.6865	19.0349	18.3872
hsa-miR-625-4395542	26.2828	26.7748	25.2996	24.4107	23.5581	26.6271	26.6568	23.5467	23.3775	21.719	25.1072	26.4669	24.0799	24.6646	22.4421	31.4562	30.1707	28.728	28.3188	31.7283	29.5815	29.5227	27.9568	31.8952	29.681	28.2736	27.7628		hsa-miR-625-4395542	28.8562	28.8794	29.6306	40	40	40
hsa-miR-626-001559	40	40	40	40	40	40	40	40	40	40	40	40	40	40	40	40	40	40	40	40	40	40	40	40	40	40	40		hsa-miR-626-001559	40	40	40	40	40	40
hsa-miR-627-4380967	29.0682	29.3975	30.102	31.7937	30.1704	27.6116	27.0963	26.4891	27.5085	25.7686	26.1216	26.6973	25.8694	28.9868	26.4639	40	32.8183	30.9797	33.3724	32.8656	28.4974	28.7392	28.2084	32.3938	28.3125	27.9296	27.7312		hsa-miR-627-4380967	25.835	25.639	25.8549	28.2904	27.5807	25.709
hsa-miR-628-3p-002434	30.0989	29.4609	30.4937	30.9087	32.1285	40	40	40	40	40	40	40	40	40	40	35.1285	40	40	40	40	40	40	40	40	40	40	40		hsa-miR-628-3p-002434	40	40	40	40	40	40
hsa-miR-628-5p-4395544	25.771	25.9161	25.7617	26.5629	26.3801	25.1499	25.5511	24.3351	24.8575	23.8017	24.1747	24.9706	24.8462	26.6114	24.8405	30.7384	40	29.8213	28.5023	31.5597	29.6393	28.7063	28.6368	29.8267	27.3012	28.8018	40		hsa-miR-628-5p-4395544	10.8224	10.4247	9.5134	10.5949	10.8796	11.3285
hsa-miR-629-001562	24.4243	24.0225	24.7122	24.5295	24.3159	25.6581	25.8867	24.5791	25.3866	23.5257	24.503	25.0541	25.1151	27.5883	24.109	29.4504	28.1115	28.0546	27.4834	32.912	30.5478	30.4617	30.3201	40	29.0158	29.0565	28.7572		hsa-miR-629-001562	24.3384	24.0817	25.1857	28.8976	29.3562	29.1739
hsa-miR-629-4395547	31.4086	31.3241	30.5195	30.6214	30.9367	40	40	40	30.2794	28.7909	30.7283	31.181	30.6202	33.5694	30.286	40	34.9892	34.8404	33.6899	40	40	40	40	40	40	40	40		hsa-miR-629-4395547	25.9271	26.4945	27.1584	40	40	40
hsa-miR-630-001563	40	40	40	40	40	40	40	40	40	40	40	40	40	40	40	40	32.9267	29.1854	29.563	40	27.4578	26.7402	26.3503	40	26.58	27.145	26.7849		hsa-miR-630-001563	40	40	40	28.1674	27.5324	27.0999
hsa-miR-631-001564	40	40	40	40	40	40	40	40	40	40	40	40	40	40	40	40	40	40	40	40	40	40	40	40	40	40	40		hsa-miR-631-001564	40	40	40	40	40	40
hsa-miR-633-001574	40	40	40	40	40	40	40	40	40	40	40	40	40	40	40	40	40	40	40	40	40	40	40	40	40	40	40		hsa-miR-633-001574	40	40	40	40	40	40
hsa-miR-634-001576	40	40	40	40	40	40	40	40	40	40	40	40	40	40	40	40	40	40	40	40	40	40	40	40	40	40	40		hsa-miR-634-001576	40	40	40	40	40	40
hsa-miR-635-001578	40	40	40	40	40	40	40	40	40	40	40	40	40	39.6057	40	40	40	40	31.7416	40	40	40	40	40	40	40	40		hsa-miR-635-001578	40	40	33.1883	40	40	40
hsa-miR-636-4395199	26.6647	26.2685	25.4666	25.8299	25.7871	24.725	25.1671	24.7293	25.1569	24.7753	25.8066	26.6251	25.1667	27.9486	25.4975	40	27.2584	25.6942	25.8711	27.941	27.013	25.8836	27.0625	27.5827	26.3869	25.5517	27.193		hsa-miR-636-4395199	26.0072	26.0363	27.2412	26.5857	27.6847	26.3721
hsa-miR-637-001581	40	40	40	40	40	40	40	40	40	40	40	40	40	40	40	40	40	40	40	40	40	40	40	40	40	40	40		hsa-miR-637-001581	40	40	40	40	40	40
hsa-miR-638-001582	40	28.5743	40	28.7635	28.7169	25.4195	26.5148	24.4785	25.1805	24.9711	25.9419	26.3856	25.8502	28.7908	25.1517	40	29.1681	28.1931	27.728	25.2654	24.6074	24.2511	24.3826	25.6357	24.973	25.2749	25.5595		hsa-miR-638-001582	24.6361	24.1845	24.8399	24.715	24.7265	23.6018
hsa-miR-639-001583	40	40	40	40	30.4226	40	40	40	40	40	40	40	40	40	40	31.5915	28.8287	24.7679	25.9665	40	40	40	26.2425	40	27.6495	28.3062	26.4005		hsa-miR-639-001583	40	40	40	40	28.107	40
hsa-miR-640-001584	40	40	40	40	40	40	40	40	40	40	40	40	40	40	40	40	40	40	40	40	40	40	40	40	40	40	40		hsa-miR-640-001584	40	40	40	40	40	40
hsa-miR-641-001585	40	40	40	40	40	40	40	40	40	40	40	40	40	40	40	40	40	40	40	40	40	40	40	40	40	40	40		hsa-miR-641-001585	40	40	40	40	40	40
hsa-miR-642-4380995	23.9422	24.3391	23.9597	23.7369	23.251	24.38	24.7369	23.318	24.3859	22.9218	23.5642	24.1259	24.061	25.5851	23.2735	28.9134	28.0143	28.0239	28.2828	31.3197	27.4745	28.4659	29.5109	29.6659	27.717	27.4797	28.9795		hsa-miR-642-4380995	25.1322	24.6217	26.7178	30.1581	30.1899	28.3373
hsa-miR-643-001594	40	40	40	40	40	40	40	40	40	40	40	40	40	40	40	40	40	40	40	40	40	40	40	40	40	40	40		hsa-miR-643-001594	40	40	40	40	40	40
hsa-miR-644-001596	40	40	40	40	40	40	40	40	40	40	40	40	40	40	40	40	40	40	40	40	40	40	40	40	40	40	40		hsa-miR-644-001596	40	40	40	40	40	40
hsa-miR-645-001597	31.8832	40	32.5858	32.6659	31.808	27.1557	28.6757	26.3105	26.7667	26.3821	27.6961	28.4941	27.8774	30.3007	27.0189	32.7333	34.1741	33.802	34.2236	27.184	26.9976	26.7816	26.2583	28.3039	27.9751	27.7245	27.6538		hsa-miR-645-001597	28.9405	28.756	28.9662	29.8689	30.0294	27.6426
hsa-miR-646-001599	40	40	40	40	40	40	40	40	40	40	40	40	38.7103	40	40	40	40	40	40	40	40	40	40	40	40	40	40		hsa-miR-646-001599	40	40	40	40	40	40
hsa-miR-647-001600	40	40	40	40	40	40	40	40	40	40	40	40	40	40	40	40	40	40	40	40	40	40	40	40	40	40	40		hsa-miR-647-001600	40	40	40	40	40	40
hsa-miR-648-001601	40	40	40	40	40	40	40	40	40	40	40	40	40	40	40	40	40	40	40	40	40	40	40	40	40	40	40		hsa-miR-648-001601	40	40	40	40	40	40
hsa-miR-649-001602	40	40	40	40	40	40	40	40	40	40	40	40	40	40	40	40	36.1667	33.8625	35.0452	40	40	40	40	40	40	40	40		hsa-miR-649-001602	40	40	40	40	40	40
hsa-miR-650-001603	40	40	40	40	40	40	40	40	40	40	40	40	40	39.8057	40	40	40	40	40	40	40	40	40	40	40	40	40		hsa-miR-650-001603	40	24.8343	26.0031	40	26.135	25.3002
hsa-miR-651-4381007	35.4858	40	32.8021	40	40	40	40	40	40	40	40	40	40	40	40	40	40	40	40	40	40	40	40	40	40	40	40		hsa-miR-651-4381007	40	40	40	40	40	40
hsa-miR-652-4395463	22.6615	22.8194	22.9333	22.4068	22.8527	24.9869	24.1105	21.346	23.1146	21.7522	22.3438	23.4321	22.7033	25.4325	23.3847	32.7023	30.3082	26.654	26.8871	40	28.7738	28.522	27.8871	40	28.665	30.0412	30.8733		hsa-miR-652-4395463	22.4551	23.0911	24.4113	30.8701	27.6768	28.0559
hsa-miR-653-4395403	40	40	40	40	40	40	40	40	40	40	40	40	40	40	40	40	40	40	40	40	40	40	40	33.1081	40	40	40		hsa-miR-653-4395403	40	40	40	40	40	40
hsa-miR-654-3p-4395350	40	40	40	40	40	40	40	40	40	40	40	40	40	40	40	40	40	40	40	40	40	40	40	40	40	40	40		hsa-miR-654-3p-4395350	40	40	40	40	40	40
hsa-miR-654-5p-4381014	40	40	40	40	40	40	40	40	40	40	40	40	40	40	40	40	40	40	40	40	40	40	40	40	40	40	40		hsa-miR-654-5p-4381014	40	40	40	40	40	40
hsa-miR-655-4381015	40	40	40	40	33.4769	40	40	40	40	40	40	40	29.5498	35.0671	40	40	40	32.336	40	40	30.7516	40	40	30.5577	32.8566	40	31.3123		hsa-miR-655-4381015	40	40	40	40	40	40
hsa-miR-656-001510	40	40	40	40	40	23.4368	23.1521	21.2107	21.7812	21.1041	21.3337	22.0465	20.68	24.0398	20.5563	40	40	40	40	40	40	40	40	40	40	40	40		hsa-miR-656-001510	20.373	20.6543	19.6223	40	40	40
hsa-miR-657-001512	40	40	40	40	40	40	40	40	40	40	40	40	40	40	40	40	40	40	40	40	40	40	40	40	40	40	40		hsa-miR-657-001512	40	40	40	40	40	40
hsa-miR-658-001513	40	40	40	40	40	40	40	40	40	40	40	40	40	40	40	40	40	40	40	40	40	40	40	40	40	40	40		hsa-miR-658-001513	40	40	40	40	40	40
hsa-miR-659-001514	40	40	40	40	26.7529	40	40	40	40	40	40	40	40	30.4874	40	40	40	40	40	40	40	40	40	40	40	40	40		hsa-miR-659-001514	40	40	40	40	40	40
hsa-miR-660-4380925	22.3104	22.8416	22.1451	21.9725	22.4882	40	40	40	40	40	40	40	40	36.6235	40	32.1806	30.6136	27.9201	27.4879	40	40	40	40	40	40	40	40		hsa-miR-660-4380925	40	40	40	40	40	40
hsa-miR-661-001606	40	40	40	40	40	19.4686	20.9974	17.9866	18.2223	17.3091	19.488	20.3866	19.5415	21.4058	18.5497	40	25.8564	21.4002	20.5235	40	17.8569	17.6008	15.9844	21.9806	16.3757	16.8004	14.8389		hsa-miR-661-001606	21.6542	20.8613	21.5345	17.9865	18.0605	17.5528
hsa-miR-662-001607	40	40	40	40	40	40	40	40	40	40	40	40	40	40	40	40	40	40	40	40	40	40	40	40	40	40	40		hsa-miR-662-001607	40	40	40	40	40	40
hsa-miR-663B-002857	40	40	40	40	40	40	40	40	40	40	40	40	40	40	40	26.5057	21.669	20.5948	20.8193	40	19.779	19.3994	18.6978	24.1576	20.2686	19.4306	19.3262		hsa-miR-663B-002857	40	40	40	20.9713	21.0053	20.1667
hsa-miR-664-002897	21.415	20.8817	22.1786	22.4932	23.2864	40	40	40	40	40	40	40	40	40	40	40	40	40	40	40	40	40	40	40	40	40	40		hsa-miR-664-002897	40	40	40	40	40	40
hsa-miR-665-002681	40	40	40	40	40	40	40	40	40	40	40	40	40	40	40	40	40	40	40	40	40	40	40	40	40	40	40		hsa-miR-665-002681	40	40	40	40	40	40
hsa-miR-668-001992	40	40	40	40	40	40	40	40	40	40	40	40	40	40	40	40	40	40	40	40	40	40	40	40	40	40	40		hsa-miR-668-001992	40	40	40	40	40	40
hsa-miR-671-3p-4395433	24.0539	24.5542	23.1032	22.8302	22.7927	26.947	27.4726	24.1546	24.4749	23.5489	26.5609	27.7467	25.3945	27.2997	25.1592	27.5164	28.6604	26.1612	26.8078	30.4272	40	40	28.6349	40	40	40	29.0342		hsa-miR-671-3p-4395433	40	40	40	40	40	40
hsa-miR-672-4395438	40	40	40	40	40	40	40	40	40	40	40	40	40	40	40	40	40	40	40	40	40	40	40	40	40	40	40		hsa-miR-672-4395438	40	40	40	40	40	40
hsa-miR-674-4395193	40	40	40	40	40	40	40	40	40	40	40	40	40	40	40	40	40	40	40	40	40	40	40	40	40	40	40		hsa-miR-674-4395193	40	40	40	40	40	40
hsa-miR-675-002005	40	40	40	40	40	40	40	40	40	40	40	40	40	40	40	40	40	40	40	40	40	40	40	40	40	40	40		hsa-miR-675-002005	40	40	40	40	40	40
hsa-miR-7-2#-002314	28.9187	29.9512	30.383	29.1015	40	40	40	40	40	40	40	40	40	40	40	40	40	40	40	40	40	40	40	40	40	40	40		hsa-miR-7-2#-002314	40	40	40	40	40	40
hsa-miR-708#-002342	40	40	40	40	40	40	40	40	40	40	40	40	40	40	40	40	40	40	40	40	40	40	40	40	40	40	40		hsa-miR-708#-002342	40	40	40	40	40	40
hsa-miR-708-4395452	26.7309	27.2421	27.2563	27.4451	27.8386	27.301	26.2072	24.5063	25.5913	24.0039	23.0724	40	26.2541	27.7353	25.8453	40	40	31.5146	40	40	25.8154	26.3438	26.8043	28.7027	26.6593	25.7781	27.7069		hsa-miR-708-4395452	24.7676	25.4248	25.1269	26.7665	26.6685	24.9638
hsa-miR-720-002895	16.6313	16.0408	15.6613	15.4328	16.1021	17.3722	17.308	15.6028	16.7056	15.0988	16.6679	17.3214	15.972	17.9738	15.5385	20.0226	18.9762	15.6907	16.1183	19.6358	17.9178	17.5991	16.167	20.0944	17.179	16.6992	15.828		hsa-miR-720-002895	17.2799	18.2296	18.5109	18.9242	19.1633	18.6046
hsa-miR-744#-002325	40	29.1712	29.0475	27.7923	28.6354	40	40	40	40	25.7391	40	40	40	31.3865	40	40	40	30.2867	31.6888	40	40	40	40	40	40	40	40		hsa-miR-744#-002325	40	40	40	40	40	40
hsa-miR-744-4395435	22.6784	23.1929	21.8743	21.5734	21.1735	23.9849	23.8606	21.324	21.288	20.0718	22.6441	23.4776	21.6213	22.5283	21.0416	27.2356	26.9248	24.1523	24.2177	27.8988	26.6234	25.8042	24.1554	26.7617	25.4056	24.5406	23.8176		hsa-miR-744-4395435	23.6128	23.445	24.579	25.7323	25.7567	26.1406
hsa-miR-758-4395180	40	40	40	40	40	40	40	40	40	40	40	33.6606	40	37.268	40	40	40	40	40	40	40	40	40	40	40	29.806	40		hsa-miR-758-4395180	40	28.1423	27.6014	28.1481	28.3343	26.0065
hsa-miR-765-002643	40	40	40	40	40	40	40	40	40	40	40	40	40	40	40	40	40	40	40	40	40	40	40	40	40	40	40		hsa-miR-765-002643	40	40	40	40	40	40
hsa-miR-766-001986	21.0538	21.1979	21.3822	20.7419	20.2404	22.5208	22.9246	21.4913	21.2201	19.7226	20.9503	21.7022	21.5169	22.952	20.3157	29.5329	27.63	24.6197	23.7574	40	40	40	24.0755	40	27.2049	40	24.2014		hsa-miR-766-001986	22.3402	22.1832	23.7663	40	40	40
hsa-miR-767-3p-001995	24.2869	24.0146	24.4332	24.1223	24.1667	19.8033	20.1675	18.6041	19.0911	18.9861	19.1379	19.8466	18.8495	20.9363	19.0262	24.7165	24.1927	24.6949	24.474	21.769	20.4958	20.2928	20.262	21.2831	19.8282	20.1312	20.5907		hsa-miR-767-3p-001995	40	40	40	40	40	40
hsa-miR-767-5p-001993	40	40	40	40	40	40	40	40	40	40	40	40	40	40	40	40	40	40	40	40	40	40	40	40	40	40	40		hsa-miR-767-5p-001993	40	40	40	40	40	40
hsa-miR-769-3p-002003	40	40	40	40	32.1479	40	40	40	40	40	40	40	40	40	40	40	40	40	40	40	40	40	40	40	40	40	40		hsa-miR-769-3p-002003	40	40	40	40	40	40
hsa-miR-769-5p-001998	23.2533	23.3245	23.6105	23.3373	23.6054	23.8522	24.0015	22.9525	23.4546	22.6796	22.8277	23.1034	23.3491	25.9872	23.1249	30.0427	27.1766	25.9178	26.5727	40	26.0475	25.3579	25.6232	40	25.8432	26.1006	26.3603		hsa-miR-769-5p-001998	24.5459	23.5206	40	40	27.0776	40
hsa-miR-770-5p-002002	40	40	40	40	40	40	40	40	40	40	40	40	40	35.3754	40	40	40	40	40	40	40	40	40	40	40	40	40		hsa-miR-770-5p-002002	40	40	40	40	40	40
hsa-miR-802-002004	40	40	40	40	40	40	40	28.6306	40	40	40	40	28.4849	33.3186	28.6024	40	40	40	40	31.3469	40	30.3592	40	31.5466	30.1449	40	40		hsa-miR-802-002004	40	40	40	40	40	27.8549
hsa-miR-871-4395465	40	40	40	40	40	40	40	40	40	40	40	40	40	40	40	40	40	40	40	40	40	40	40	40	40	40	40		hsa-miR-871-4395465	40	40	40	40	40	40
hsa-miR-872-4395375	40	40	40	40	40	40	40	40	40	40	40	40	40	39.565	40	40	40	40	40	40	40	40	40	40	40	40	40		hsa-miR-872-4395375	40	40	40	40	31.9199	40
hsa-miR-873-4395467	40	40	40	40	40	40	40	40	40	33.4612	40	40	40	40	31.3652	40	40	40	40	40	40	40	40	40	40	40	40		hsa-miR-873-4395467	40	40	40	40	40	40
hsa-miR-874-4395379	40	40	40	40	40	40	40	40	40	40	40	40	40	40	40	28.1255	26.7412	40	40	40	40	40	40	40	25.4373	26.0768	40		hsa-miR-874-4395379	40	40	40	40	40	40
hsa-miR-875-3p-4395315	40	40	40	40	40	40	40	40	40	40	40	40	40	40	40	40	40	40	40	40	40	40	40	40	40	40	40		hsa-miR-875-3p-4395315	40	40	40	40	40	40
hsa-miR-875-5p-002203	11.2884	9.3984	8.8279	10.0381	9.9886	11.5457	12.1442	10.4101	11.1588	11.2361	40	10.8079	10.9591	19.0328	12.0338	11.7303	11.5845	11.1816	11.4575	12.2964	10.9586	10.9984	11.6559	12.1414	11.5817	12.5132	11.3383		hsa-miR-875-5p-002203	18.6941	18.6045	19.3345	16.9624	17.7709	16.8392
hsa-miR-876-3p-4395336	40	40	40	40	40	40	40	40	40	40	40	40	40	40	40	40	40	40	40	40	40	40	40	40	40	40	40		hsa-miR-876-3p-4395336	40	40	40	40	40	40
hsa-miR-876-5p-4395316	40	40	40	40	40	40	40	40	40	40	40	40	40	40	40	40	40	40	40	40	40	40	40	40	40	40	40		hsa-miR-876-5p-4395316	40	40	40	40	40	40
hsa-miR-885-3p-4395483	40	40	40	40	40	40	40	40	40	40	40	40	40	40	40	40	40	40	40	40	40	40	40	40	40	40	40		hsa-miR-885-3p-4395483	40	40	40	40	40	40
hsa-miR-885-5p-4395407	25.3855	24.2409	26.3897	26.5081	28.9655	19.5833	21.843	21.2636	21.2066	20.9665	22.8483	23.3454	21.91	24.4192	21.6552	29.8916	40	40	40	23.3922	24.5175	40	40	40	40	40	40		hsa-miR-885-5p-4395407	22.1148	23.2718	22.6718	40	40	40
hsa-miR-886-3p-4395305	31.2826	40	25.9873	26.2786	27.0587	40	40	24.4256	25.5343	24.5173	40	28.9858	24.0987	25.8804	24.6591	26.837	22.607	18.5975	19.8184	27.1541	20.7993	20.1918	18.4456	26.3455	18.1453	17.7681	17.7312		hsa-miR-886-3p-4395305	27.1983	26.9275	28.1983	23.8913	24.7228	24.0961
hsa-miR-886-5p-4395304	29.5314	28.2536	24.9199	24.5103	23.9324	30.101	40	23.6457	23.164	22.2509	26.5202	28.2308	22.4146	23.5332	22.0438	28.2749	22.7087	19.2245	20.1126	28.372	21.1955	21.0914	18.9757	26.6746	18.9193	18.3749	17.7732		hsa-miR-886-5p-4395304	27.5036	27.3303	28.8574	25.2373	26.0146	25.8611
hsa-miR-887-4395485	40	40	40	40	40	40	40	40	40	40	40	40	40	40	40	40	40	40	40	40	40	40	40	40	40	40	40		hsa-miR-887-4395485	40	40	40	40	40	40
hsa-miR-888#-002213	40	40	40	40	40	40	40	40	40	40	40	40	40	40	40	40	40	40	40	40	40	40	40	40	40	40	40		hsa-miR-888#-002213	40	40	40	40	40	40
hsa-miR-888-4395323	40	40	40	40	40	40	40	40	40	40	40	40	40	32.4847	40	40	40	40	40	40	30.4945	40	40	40	40	40	40		hsa-miR-888-4395323	40	40	40	28.319	28.6056	40
hsa-miR-889-4395313	40	40	40	40	40	40	40	40	40	40	40	40	40	40	40	40	40	40	40	40	40	40	40	40	40	40	40		hsa-miR-889-4395313	40	40	40	40	40	40
hsa-miR-890-4395320	40	40	40	40	40	40	40	40	40	40	40	40	40	40	40	40	40	40	40	40	40	40	40	40	40	40	40		hsa-miR-890-4395320	40	40	40	40	40	40
hsa-miR-891a-4395302	40	40	40	40	40	40	40	40	40	40	40	40	40	40	40	40	40	40	40	40	40	40	40	40	40	40	40		hsa-miR-891a-4395302	40	40	40	40	40	40
hsa-miR-891b-4395321	40	40	40	40	40	40	40	40	40	40	40	40	40	40	40	40	40	40	40	40	40	40	40	40	40	40	40		hsa-miR-891b-4395321	40	40	40	40	40	40
hsa-miR-892a-4395306	40	40	40	40	40	40	40	40	40	40	40	40	40	40	40	40	40	40	40	40	40	40	40	40	40	40	40		hsa-miR-892a-4395306	40	40	40	40	40	40
hsa-miR-892b-002214	40	40	40	40	40	40	40	40	40	40	40	40	40	36.4197	40	40	40	40	40	40	40	40	40	40	40	40	40		hsa-miR-892b-002214	27.9683	27.0087	40	28.5145	40	40
hsa-miR-9#-002231	29.5776	28.4792	24.9136	25.0808	25.6522	40	28.6269	25.5447	26.1627	25.6517	40	40	25.1113	29.0899	26.2319	40	30.0837	28.5081	30.7586	40	28.1915	29.2049	28.1551	40	27.9513	28.4017	28.5223		hsa-miR-9#-002231	27.7637	26.3499	40	40	27.945	40
hsa-miR-9-4373285	28.2533	26.9756	22.3691	22.771	23.1228	40	40	23.7856	40	40	40	40	40	30.5064	40	40	40	28.9812	29.2653	40	40	40	40	40	40	40	40		hsa-miR-9-4373285	40	40	40	40	40	40
hsa-miR-920-002150	40	40	40	40	40	40	40	40	40	40	40	40	40	40	40	40	40	40	40	40	40	40	40	40	40	40	40		hsa-miR-920-002150	40	40	40	40	40	40
hsa-miR-921-002151	40	40	40	40	40	40	40	40	40	40	40	40	40	40	40	40	40	40	40	40	40	40	40	40	40	40	40		hsa-miR-921-002151	40	40	40	40	40	40
hsa-miR-922-002152	40	31.4003	40	33.7956	40	40	40	40	40	40	40	40	40	40	40	40	40	34.4268	40	40	40	40	40	40	40	40	40		hsa-miR-922-002152	40	27.7884	40	40	40	40
hsa-miR-924-002154	40	40	40	40	40	40	40	40	40	40	40	40	40	40	40	40	40	40	40	40	40	40	40	40	40	40	40		hsa-miR-924-002154	40	40	40	40	40	40
hsa-miR-92a-1#-002137	27.1775	25.2955	24.7691	25.4605	26.3324	26.5813	25.3414	22.9084	23.3207	22.9079	26.2419	24.3458	23.0496	24.8156	24.2398	40	27.5683	26.6349	28.0858	30.1832	26.04	26.0577	25.6514	29.2063	25.7525	26.4197	26.5068		hsa-miR-92a-1#-002137	26.6485	29.3809	29.2673	27.6093	27.3269	25.4944
hsa-miR-92a-2#-002138	40	40	40	40	32.5586	40	40	40	40	40	40	40	40	38.0657	40	40	40	40	40	40	40	40	40	40	40	40	40		hsa-miR-92a-2#-002138	40	40	40	40	40	40
hsa-miR-92a-4395169	17.3792	17.6104	16.2839	16.2975	16.3055	18.5464	18.5438	15.9639	16.9657	15.9377	17.3853	17.9979	16.6068	18.347	16.767	24.4705	23.0901	21.2531	22.1054	24.3606	21.3009	20.7529	21.0925	23.6545	21.0963	20.8689	21.3614		hsa-miR-92a-4395169	17.682	17.9352	17.8291	23.384	22.3207	22.3155
hsa-miR-92b#-002343	40	40	40	40	40	40	40	40	40	40	40	40	40	40	40	40	40	40	40	40	40	40	40	40	40	40	40		hsa-miR-92b#-002343	40	40	40	40	40	40
hsa-miR-93#-002139	23.808	23.6799	22.8248	22.1623	21.9013	28.8693	33.1772	27.3291	26.7488	25.185	29.1403	29.8364	28.548	29.1449	26.9102	31.2455	27.5999	25.1905	26.2511	35.0491	34.8948	32.2233	31.8138	40	40	31.9288	33.2071		hsa-miR-93#-002139	32.9896	28.6819	31.5376	40	40	40
hsa-miR-93-4373302	19.426	19.4907	18.4104	17.7437	17.4102	21.1253	20.8663	17.9492	17.9436	16.5536	19.2943	20.0691	17.9446	18.9649	17.3065	27.7579	25.1649	23.3804	22.7504	28.7654	24.276	23.9171	23.4927	26.1881	23.6741	23.3854	23.2971		hsa-miR-93-4373302	20.3539	20.1519	21.1614	25.6279	25.3836	26.6274
hsa-miR-933-002176	40	40	40	40	40	40	40	40	40	40	40	40	40	40	40	40	40	40	40	40	40	40	40	40	40	40	40		hsa-miR-933-002176	40	40	40	40	40	40
hsa-miR-934-002177	40	40	40	40	40	40	40	40	40	40	40	40	40	40	40	40	40	40	40	40	40	40	40	40	40	40	40		hsa-miR-934-002177	40	40	40	40	40	40
hsa-miR-935-002178	40	40	40	40	40	40	40	40	40	40	40	40	40	40	40	40	40	40	40	40	40	40	40	40	40	40	40		hsa-miR-935-002178	40	40	40	40	40	40
hsa-miR-936-002179	40	40	40	40	40	40	40	40	40	40	40	40	40	40	40	40	40	40	40	40	40	40	40	40	40	40	40		hsa-miR-936-002179	40	40	40	40	40	40
hsa-miR-937-002180	40	40	40	40	40	40	40	40	40	40	40	40	40	40	40	40	40	40	40	40	40	40	40	40	40	40	40		hsa-miR-937-002180	40	40	40	40	40	40
hsa-miR-938-002181	40	40	40	40	40	40	40	40	40	40	40	40	40	40	40	36.2429	40	34.5862	40	40	40	40	40	40	40	40	40		hsa-miR-938-002181	40	40	40	40	40	40
hsa-miR-939-002182	40	40	40	40	40	40	40	40	40	40	40	40	40	32.5032	40	40	40	25.5847	40	40	22.3233	21.3628	22.7244	24.5515	22.4981	21.4853	21.8219		hsa-miR-939-002182	40	40	40	21.5635	40	19.6121
hsa-miR-941-002183	26.3615	26.5055	26.2904	25.522	25.6316	40	40	40	40	40	40	40	40	34.1635	27.1582	40	40	28.0065	28.9554	40	40	40	40	40	40	40	40		hsa-miR-941-002183	40	40	40	40	40	40
hsa-miR-942-002187	24.7929	25.1607	24.5365	23.7673	23.6531	26.0295	40	23.7665	23.8892	22.5308	24.6996	25.4431	24.7443	26.3084	23.113	32.052	28.5581	26.2656	26.3497	40	40	40	27.2625	40	40	40	40		hsa-miR-942-002187	40	40	40	40	40	40
hsa-miR-943-002188	40	40	40	40	40	40	40	40	40	40	40	40	40	40	40	40	40	40	40	40	40	40	40	40	40	40	40		hsa-miR-943-002188	40	40	40	40	40	40
hsa-miR-944-002189	31.3738	40	40	31.9174	32.1331	40	40	40	40	40	40	40	40	39.7782	40	40	40	33.4258	40	40	40	40	40	40	40	40	40		hsa-miR-944-002189	28.6966	28.7599	40	40	40	40
hsa-miR-95-4373011	22.5161	23.0157	22.9015	23.2804	24.3169	21.3593	21.9208	20.6009	22.3934	22.0162	20.9263	21.1248	21.4355	24.0672	22.7265	29.6861	29.8621	28.3669	28.3496	30.5238	26.3436	26.5402	27.0437	30.2423	26.4955	27.5589	26.7548		hsa-miR-95-4373011	21.9664	21.0946	22.1304	27.7961	26.9515	26.9984
hsa-miR-96#-002140	40	40	40	40	40	40	40	40	40	40	40	40	40	40	40	40	40	40	40	40	40	40	40	40	40	40	40		hsa-miR-96#-002140	40	40	40	40	40	40
hsa-miR-96-4373372	40	40	40	40	30.2965	40	40	40	40	40	40	40	40	40	40	40	40	40	40	40	40	40	40	40	40	40	40		hsa-miR-96-4373372	40	40	40	40	40	40
hsa-miR-98-4373009	40	40	23.7771	22.9039	22.8774	40	40	40	40	40	40	30.6213	40	35.3878	40	40	40	40	40	40	40	40	40	40	40	40	40		hsa-miR-98-4373009	40	40	40	40	40	40
hsa-miR-99a#-002141	29.2111	29.1008	40	28.0853	31.2225	40	40	40	40	40	40	40	40	40	40	40	40	40	33.2996	40	40	40	40	40	40	40	40		hsa-miR-99a#-002141	40	40	40	40	40	40
hsa-miR-99a-4373008	23.8971	24.1253	24.1021	24.3365	24.8646	25.7951	25.4927	23.4231	24.9961	24.2468	23.3642	23.9925	24.4454	27.89	25.6855	30.6381	29.6311	28.2439	29.1805	40	27.909	40	40	40	40	40	40		hsa-miR-99a-4373008	40	40	40	40	40	40
hsa-miR-99b#-002196	29.449	29.4619	26.8571	26.4277	27.0454	40	40	25.9486	26.8377	25.6866	40	26.9404	26.5987	29.6875	26.2461	40	40	28.3174	27.7825	27.0928	26.6164	26.7716	26.0416	27.7658	26.962	26.9425	27.3224		hsa-miR-99b#-002196	40	40	40	40	40	40
hsa-miR-99b-4373007	23.4685	23.5833	22.345	21.757	21.2349	23.1867	23.4287	21.2246	21.4308	20.4152	22.6586	23.5255	22.3639	23.9062	22.0111	30.2842	29.1427	26.6771	26.6232	30.2714	26.414	26.0771	25.6802	40	26.6821	27.3523	26.0543		hsa-miR-99b-4373007	28.3115	27.7116	40	40	40	40
MammU6-4395470	12.0011	12.1211	11.9111	12.1484	12.0462	12.3822	11.8375	11.3054	11.9067	10.9445	11.2146	11.6338	11.1311	15.3333	11.0862	23.2397	23.1892	22.6183	20.9547	26.2613	21.4764	22.9456	22.1897	24.3168	20.7921	21.7452	21.5698		MammU6-4395470	11.9933	12.4524	13.9031	19.9708	19.5575	19.4466
mmu-let-7d#-001178	40	40	40	40	40	40	40	40	40	40	40	40	40	40	40	40	40	40	40	40	40	40	40	40	40	40	40		mmu-let-7d#-001178	40	40	40	40	40	40
rno-miR-29c#-001818	28.6527	27.9511	28.1297	28.3505	29.4995	27.9559	27.0111	27.0888	40	26.9964	26.6733	26.6806	27.4705	31.4446	40	34.4018	40	32.3845	32.7988	40	40	40	40	40	40	40	40		rno-miR-29c#-001818	25.0832	25.2746	26.7438	40	40	40
rno-miR-7#-001338	20.0728	19.7446	19.8384	19.7917	19.9023	20.1749	20.2829	18.9496	19.7493	18.5365	19.2238	19.9335	19.6723	21.6172	19.802	40	40	24.1401	23.807	40	40	40	40	40	40	40	40		rno-miR-7#-001338	20.921	20.4154	21.5447	40	40	40
RNU44-4373384	16.0205	16.3127	16.2608	16.0981	16.5847	16.1407	15.8713	14.7437	15.3642	14.9737	14.6776	15.4506	15.1357	17.4244	15.6407	34.0811	40	40	34.054	40	40	40	40	40	40	40	40		RNU44-4373384	15.516	16.045	16.9273	40	40	40
RNU48-4373383	12.7087	12.4354	12.6841	13.1024	13.3327	12.8549	12.8221	12.1111	12.8133	12.2865	12.3353	12.9069	12.9695	15.8033	13.5398	23.5413	25.6661	23.4092	23.9234	24.8694	23.5348	24.5791	25.7806	24.8886	24.4038	25.1239	26.6169		RNU48-4373383	12.6258	12.6436	25.1775	21.6624	22.396	21.5142
